# Supplementary material for: Genomic landscape and evolutionary dynamics of mariner transposable elements within the Drosophila genus
Source: BMC Genomics. 2014 Aug 27;15(1):727. doi: 10.1186/1471-2164-15-727 (PMC4161770; doi:10.1186/1471-2164-15-727)
Supplement: Supplementary file 2 — Additional file 2: Table S2: Supercontig locations of all mariner copies identified in this study. Positions refer to start and end of regions reported as similar to the consensus sequence after MEGABLAST analysis. They may sometimes slightly differ from positions after manual curation. (XLSX 163 KB) [file 12864_2014_6424_MOESM2_ESM.xlsx]

## Sheet: Table2-Copies
Dana_12401	9481	8640	Dromar10
Dana_12944	133669	134441	Dromar10
Dana_12944	165604	166307	Dromar10
Dana_12947	906221	907156	Dromar10
Dana_12947	1394017	1393166	Dromar10
Dana_12966	217765	218703	Dromar10
Dana_13034	459132	459679	Dromar10
Dana_13082	1026958	1026228	Dromar10
Dana_13089	329799	330293	Dromar10
Dana_13099	1313775	1313057	Dromar10
Dana_13099	2172281	2171542	Dromar10
Dana_13137	355493	356072	Dromar10
Dana_13228	562022	561461	Dromar10
Dana_13230	528456	527363	Dromar10
Dana_13230	535111	536325	Dromar10
Dana_13230	832035	831452	Dromar10
Dana_13239	381107	382183	Dromar10
Dana_13250	3529277	3530356	Dromar10
Dana_13258	509315	509725	Dromar10
Dana_13258	672408	671469	Dromar10
Dana_13260	630723	631752	Dromar10
Dana_13260	1122481	1121951	Dromar10
Dana_13260	2078924	2079831	Dromar10
Dana_13272	191748	191283	Dromar10
Dana_13272	194605	194040	Dromar10
Dana_13280	458402	458002	Dromar10
Dana_13280	634760	635262	Dromar10
Dana_13280	728533	729057	Dromar10
Dana_13337	23120949	23119823	Dromar10
Dana_13339	2119737	2118918	Dromar10
Dana_13417	3411895	3411455	Dromar10
Dana_13417	6044155	6045325	Dromar10
Dbia_scf7180000296993	7290	6638	Dromar10
Dbia_scf7180000297225	22813	23990	Dromar10
Dbia_scf7180000297351	52490	53467	Dromar10
Dbia_scf7180000297673	13920	14896	Dromar10
Dbia_scf7180000297768	5876	6277	Dromar10
Dbia_scf7180000298126	166700	167145	Dromar10
Dbia_scf7180000299397	3526	2698	Dromar10
Dbia_scf7180000299541	28147	27485	Dromar10
Dbia_scf7180000299898	35768	36557	Dromar10
Dbia_scf7180000300013	42357	43223	Dromar10
Dbia_scf7180000300539	2783	3195	Dromar10
Dbia_scf7180000300539	15822	16239	Dromar10
Dbia_scf7180000301145	81427	82256	Dromar10
Dbia_scf7180000301178	4860	5488	Dromar10
Dbia_scf7180000301178	50864	52001	Dromar10
Dbia_scf7180000301212	23128	22104	Dromar10
Dbia_scf7180000301229	15001	14255	Dromar10
Dbia_scf7180000301229	98746	97784	Dromar10
Dbia_scf7180000301253	31597	30992	Dromar10
Dbia_scf7180000301340	8853	8246	Dromar10
Dbia_scf7180000301346	44392	43683	Dromar10
Dbia_scf7180000301358	89341	90453	Dromar10
Dbia_scf7180000301387	10618	10046	Dromar10
Dbia_scf7180000301393	77914	78460	Dromar10
Dbia_scf7180000301393	127969	129863	Dromar10
Dbia_scf7180000301427	14228	13778	Dromar10
Dbia_scf7180000301474	11290	12108	Dromar10
Dbia_scf7180000301495	10130	10826	Dromar10
Dbia_scf7180000301495	82904	83358	Dromar10
Dbia_scf7180000301495	432574	433204	Dromar10
Dbia_scf7180000301576	5324	4580	Dromar10
Dbia_scf7180000301622	61672	60897	Dromar10
Dbia_scf7180000301896	17709	18313	Dromar10
Dbia_scf7180000302044	14972	15464	Dromar10
Dbia_scf7180000302050	7774	8226	Dromar10
Dbia_scf7180000302050	12139	11316	Dromar10
Dbia_scf7180000302050	35934	36654	Dromar10
Dbia_scf7180000302052	15165	16268	Dromar10
Dbia_scf7180000302071	2966	2486	Dromar10
Dbia_scf7180000302071	6423	4665	Dromar10
Dbia_scf7180000302073	159070	157945	Dromar10
Dbia_scf7180000302087	109054	109484	Dromar10
Dbia_scf7180000302098	512110	511611	Dromar10
Dbia_scf7180000302121	30768	31372	Dromar10
Dbia_scf7180000302129	5738	5314	Dromar10
Dbia_scf7180000302132	7464	8108	Dromar10
Dbia_scf7180000302132	164013	163338	Dromar10
Dbia_scf7180000302132	183954	182956	Dromar10
Dbia_scf7180000302142	68850	69533	Dromar10
Dbia_scf7180000302142	70737	71180	Dromar10
Dbia_scf7180000302168	186646	187668	Dromar10
Dbia_scf7180000302211	29067	28502	Dromar10
Dbia_scf7180000302217	32901	31750	Dromar10
Dbia_scf7180000302233	77	770	Dromar10
Dbia_scf7180000302238	15919	15475	Dromar10
Dbia_scf7180000302259	27386	27799	Dromar10
Dbia_scf7180000302267	21923	22443	Dromar10
Dbia_scf7180000302288	140851	140127	Dromar10
Dbia_scf7180000302291	1106924	1106013	Dromar10
Dbia_scf7180000302291	2359880	2358978	Dromar10
Dbia_scf7180000302295	31353	32154	Dromar10
Dbia_scf7180000302295	51007	50343	Dromar10
Dbia_scf7180000302295	149166	149603	Dromar10
Dbia_scf7180000302304	26687	26038	Dromar10
Dbia_scf7180000302304	99939	98826	Dromar10
Dbia_scf7180000302320	1692	2875	Dromar10
Dbia_scf7180000302320	6296	6978	Dromar10
Dbia_scf7180000302377	95973	96834	Dromar10
Dbia_scf7180000302418	32401	33225	Dromar10
Dbia_scf7180000302422	25342	25998	Dromar10
Dbia_scf7180000302429	28083	27487	Dromar10
Dbia_scf7180000302433	87872	87455	Dromar10
Dbia_scf7180000302470	59324	58670	Dromar10
Dbia_scf7180000302470	94439	95148	Dromar10
Dbia_scf7180000302475	3119	4272	Dromar10
Dbia_scf7180000302475	7946	7053	Dromar10
Dbia_scf7180000302480	6219	6777	Dromar10
Dbia_scf7180000302520	126297	125543	Dromar10
Dbia_scf7180000302521	29246	29693	Dromar10
Dbia_scf7180000302521	37959	37296	Dromar10
Dbip_scf7180000393457	10514	9674	Dromar10
Dbip_scf7180000394044	36361	35403	Dromar10
Dbip_scf7180000396714	185847	184924	Dromar10
Deug_scf7180000407642	36890	35814	Dromar10
Deug_scf7180000408346	5439	5914	Dromar10
Deug_scf7180000408938	4595	5166	Dromar10
Deug_scf7180000408938	8737	9269	Dromar10
Deug_scf7180000409615	675585	674896	Dromar10
Deug_scf7180000409672	6295211	6294707	Dromar10
Deug_scf7180000409695	893	361	Dromar10
Deug_scf7180000409710	38466	39148	Dromar10
Deug_scf7180000409710	59472	60168	Dromar10
Deug_scf7180000409719	18433	19407	Dromar10
Deug_scf7180000409860	25246	24568	Dromar10
Deug_scf7180000409906	27782	28274	Dromar10
Deug_scf7180000409906	31278	31735	Dromar10
Dfic_scf7180000451635	15004	13863	Dromar10
Dfic_scf7180000453064	9875	8614	Dromar10
Dkik_scf7180000298433	11499	12695	Dromar10
Dkik_scf7180000300971	17018	17994	Dromar10
Dkik_scf7180000301529	10828	11950	Dromar10
Dkik_scf7180000301562	13379	12888	Dromar10
Dkik_scf7180000301574	15596	16888	Dromar10
Dkik_scf7180000302668	600	6	Dromar10
Dkik_scf7180000302770	9098	10166	Dromar10
Dper_11	2759850	2759198	Dromar10
Dpse_3	1919448	1920112	Dromar10
Drho_scf7180000760199	17057	15949	Dromar10
Drho_scf7180000760984	38303	37061	Dromar10
Drho_scf7180000761063	7919	8520	Dromar10
Drho_scf7180000761392	3312	2142	Dromar10
Drho_scf7180000761749	25603	26606	Dromar10
Drho_scf7180000762558	2991	2081	Dromar10
Drho_scf7180000762576	9488	10198	Dromar10
Drho_scf7180000763088	3609	2864	Dromar10
Drho_scf7180000763325	291	697	Dromar10
Drho_scf7180000764499	8252	8783	Dromar10
Drho_scf7180000764499	15044	16260	Dromar10
Drho_scf7180000765982	25148	25904	Dromar10
Drho_scf7180000766869	15059	14091	Dromar10
Drho_scf7180000767008	9829	10709	Dromar10
Drho_scf7180000767418	8639	7468	Dromar10
Drho_scf7180000768401	4581	5347	Dromar10
Drho_scf7180000768764	968	1510	Dromar10
Drho_scf7180000769761	11078	10315	Dromar10
Drho_scf7180000769831	35822	36940	Dromar10
Drho_scf7180000769895	3119	2617	Dromar10
Drho_scf7180000770126	4695	5961	Dromar10
Drho_scf7180000770788	5315	6456	Dromar10
Drho_scf7180000771024	3220	4123	Dromar10
Drho_scf7180000771481	19940	21020	Dromar10
Drho_scf7180000771496	9057	9795	Dromar10
Drho_scf7180000771617	19852	19196	Dromar10
Drho_scf7180000771943	13185	12130	Dromar10
Drho_scf7180000771943	32811	33569	Dromar10
Drho_scf7180000772123	1849	2352	Dromar10
Drho_scf7180000772279	2842	1752	Dromar10
Drho_scf7180000772369	43252	44419	Dromar10
Drho_scf7180000772740	12590	12177	Dromar10
Drho_scf7180000772947	5704	6607	Dromar10
Drho_scf7180000773155	15743	16725	Dromar10
Drho_scf7180000773155	18992	20092	Dromar10
Drho_scf7180000773794	21215	22440	Dromar10
Drho_scf7180000774318	68355	69339	Dromar10
Drho_scf7180000774418	29263	30366	Dromar10
Drho_scf7180000774492	12766	13753	Dromar10
Drho_scf7180000774621	8932	7876	Dromar10
Drho_scf7180000774682	3280	2297	Dromar10
Drho_scf7180000774682	8028	7575	Dromar10
Drho_scf7180000774720	28294	29398	Dromar10
Drho_scf7180000774731	6939	7579	Dromar10
Drho_scf7180000774756	5838	4571	Dromar10
Drho_scf7180000774843	2949	1117	Dromar10
Drho_scf7180000775251	17307	16345	Dromar10
Drho_scf7180000775251	19358	19862	Dromar10
Drho_scf7180000775342	17095	16367	Dromar10
Drho_scf7180000775838	4838	3909	Dromar10
Drho_scf7180000775838	22955	21806	Dromar10
Drho_scf7180000775925	9384	8795	Dromar10
Drho_scf7180000776538	29782	29006	Dromar10
Drho_scf7180000776538	36740	36233	Dromar10
Drho_scf7180000776538	61203	61965	Dromar10
Drho_scf7180000776660	10919	12147	Dromar10
Drho_scf7180000776872	5000	4383	Dromar10
Drho_scf7180000776872	10648	10129	Dromar10
Drho_scf7180000776945	27217	26184	Dromar10
Drho_scf7180000777190	4527	5653	Dromar10
Drho_scf7180000777236	12254	11373	Dromar10
Drho_scf7180000777237	15512	16694	Dromar10
Drho_scf7180000777439	14800	15209	Dromar10
Drho_scf7180000777541	5577	6367	Dromar10
Drho_scf7180000777714	23868	22864	Dromar10
Drho_scf7180000777717	6170	7361	Dromar10
Drho_scf7180000778484	15773	14895	Dromar10
Drho_scf7180000779187	965	8	Dromar10
Drho_scf7180000779199	33780	34996	Dromar10
Drho_scf7180000779353	11553	10489	Dromar10
Drho_scf7180000779403	11338	11776	Dromar10
Drho_scf7180000779638	6943	6165	Dromar10
Drho_scf7180000779710	1	676	Dromar10
Drho_scf7180000779811	4924	3750	Dromar10
Drho_scf7180000779902	16102	16949	Dromar10
Drho_scf7180000780159	9620	8395	Dromar10
Dtak_scf7180000413008	3059	2306	Dromar10
Dtak_scf7180000413458	11176	10283	Dromar10
Dtak_scf7180000414168	67203	67779	Dromar10
Dtak_scf7180000415870	722649	723905	Dromar10
Dwil_1100000004558	611482	611964	Dromar10
Dwil_1100000004585	4979527	4978994	Dromar10
Dwil_1100000004585	7676532	7677064	Dromar10
Dwil_1100000004762	254195	255438	Dromar10
Dwil_1100000004909	2191804	2192642	Dromar10
Dwil_1100000004954	1483418	1482969	Dromar10
Dwil_1100000004954	4635509	4634582	Dromar10
Dwil_1100000004961	2619602	2620416	Dromar10
Dwil_1100000004961	3638461	3639218	Dromar10
Dwil_1100000004967	1519824	1520564	Dromar10
Dwil_1100000004967	4034157	4034644	Dromar10
Dana_10906	3345	2750	Dromar11
Dana_11722	1119	654	Dromar11
Dana_12911	818551	817659	Dromar11
Dana_12911	2040889	2039976	Dromar11
Dana_12928	609893	610718	Dromar11
Dana_12944	235341	236197	Dromar11
Dana_12984	71664	72390	Dromar11
Dana_13021	202821	203772	Dromar11
Dana_13034	365528	366623	Dromar11
Dana_13034	1202414	1201810	Dromar11
Dana_13099	702031	701088	Dromar11
Dana_13103	38979	38429	Dromar11
Dana_13165	146040	145161	Dromar11
Dana_13165	193418	192879	Dromar11
Dana_13189	30911	30187	Dromar11
Dana_13239	143781	143070	Dromar11
Dana_13239	416053	416953	Dromar11
Dana_13239	554582	553784	Dromar11
Dana_13258	967575	967034	Dromar11
Dana_13339	102963	103489	Dromar11
Dana_13340	10794844	10794240	Dromar11
Dana_13499	1053206	1054036	Dromar11
Dana_13499	1375963	1375263	Dromar11
Dana_13767	1310607	1309657	Dromar11
Dana_13770	755424	756338	Dromar11
Dana_978	2853	3310	Dromar11
Dbia_scf7180000297014	8224	6900	Dromar11
Dbia_scf7180000297034	28578	27603	Dromar11
Dbia_scf7180000297080	25176	26139	Dromar11
Dbia_scf7180000297111	10317	8967	Dromar11
Dbia_scf7180000297212	39654	40734	Dromar11
Dbia_scf7180000297307	16520	17722	Dromar11
Dbia_scf7180000297351	48588	49743	Dromar11
Dbia_scf7180000297521	4418	3113	Dromar11
Dbia_scf7180000297532	4295	4786	Dromar11
Dbia_scf7180000297573	17211	16638	Dromar11
Dbia_scf7180000297593	4028	3053	Dromar11
Dbia_scf7180000297854	55681	54489	Dromar11
Dbia_scf7180000298008	68137	69391	Dromar11
Dbia_scf7180000298119	1365	86	Dromar11
Dbia_scf7180000298126	97326	98283	Dromar11
Dbia_scf7180000298126	134694	136009	Dromar11
Dbia_scf7180000298126	150489	148787	Dromar11
Dbia_scf7180000298126	174539	173356	Dromar11
Dbia_scf7180000298369	2955	3405	Dromar11
Dbia_scf7180000298595	2890	3483	Dromar11
Dbia_scf7180000299268	3594	2516	Dromar11
Dbia_scf7180000299415	2133	937	Dromar11
Dbia_scf7180000299429	15832	14930	Dromar11
Dbia_scf7180000299445	14674	13709	Dromar11
Dbia_scf7180000299500	26139	26825	Dromar11
Dbia_scf7180000299507	17798	16693	Dromar11
Dbia_scf7180000299513	13224	12571	Dromar11
Dbia_scf7180000299520	8831	9494	Dromar11
Dbia_scf7180000299576	17162	18372	Dromar11
Dbia_scf7180000299806	50847	52114	Dromar11
Dbia_scf7180000299889	3557	2715	Dromar11
Dbia_scf7180000299898	8698	9306	Dromar11
Dbia_scf7180000299898	57124	58072	Dromar11
Dbia_scf7180000299946	6907	8180	Dromar11
Dbia_scf7180000300013	83693	84319	Dromar11
Dbia_scf7180000300110	1637	2430	Dromar11
Dbia_scf7180000300219	15386	16449	Dromar11
Dbia_scf7180000300539	19417	20487	Dromar11
Dbia_scf7180000300913	10896	11449	Dromar11
Dbia_scf7180000300932	24067	25267	Dromar11
Dbia_scf7180000301139	8230	7801	Dromar11
Dbia_scf7180000301139	12217	11086	Dromar11
Dbia_scf7180000301140	15146	13893	Dromar11
Dbia_scf7180000301140	21412	19718	Dromar11
Dbia_scf7180000301145	50578	51866	Dromar11
Dbia_scf7180000301150	27581	28647	Dromar11
Dbia_scf7180000301169	19153	19765	Dromar11
Dbia_scf7180000301181	16611	17936	Dromar11
Dbia_scf7180000301188	8196	7660	Dromar11
Dbia_scf7180000301188	30747	31725	Dromar11
Dbia_scf7180000301206	13149	14479	Dromar11
Dbia_scf7180000301210	14031	11984	Dromar11
Dbia_scf7180000301210	30778	29634	Dromar11
Dbia_scf7180000301210	36080	37402	Dromar11
Dbia_scf7180000301212	31421	30097	Dromar11
Dbia_scf7180000301226	48546	49252	Dromar11
Dbia_scf7180000301231	36246	34950	Dromar11
Dbia_scf7180000301248	17021	15840	Dromar11
Dbia_scf7180000301256	70793	69952	Dromar11
Dbia_scf7180000301285	19415	18203	Dromar11
Dbia_scf7180000301287	35579	36870	Dromar11
Dbia_scf7180000301321	19851	19125	Dromar11
Dbia_scf7180000301346	38614	37310	Dromar11
Dbia_scf7180000301346	75361	76582	Dromar11
Dbia_scf7180000301346	88725	89673	Dromar11
Dbia_scf7180000301355	5767	6933	Dromar11
Dbia_scf7180000301387	5891	4676	Dromar11
Dbia_scf7180000301390	26300	25031	Dromar11
Dbia_scf7180000301390	54962	56280	Dromar11
Dbia_scf7180000301395	120082	121367	Dromar11
Dbia_scf7180000301468	67235	68483	Dromar11
Dbia_scf7180000301468	434411	435513	Dromar11
Dbia_scf7180000301470	95659	96821	Dromar11
Dbia_scf7180000301470	129629	128199	Dromar11
Dbia_scf7180000301495	185438	186762	Dromar11
Dbia_scf7180000301495	376237	377164	Dromar11
Dbia_scf7180000301495	558031	559338	Dromar11
Dbia_scf7180000301495	889199	887928	Dromar11
Dbia_scf7180000301495	948071	946992	Dromar11
Dbia_scf7180000301495	1032964	1031748	Dromar11
Dbia_scf7180000301495	1038298	1037625	Dromar11
Dbia_scf7180000301508	42489	43532	Dromar11
Dbia_scf7180000301512	34164	33028	Dromar11
Dbia_scf7180000301518	6768	8067	Dromar11
Dbia_scf7180000301518	1088440	1089523	Dromar11
Dbia_scf7180000301518	1181379	1182669	Dromar11
Dbia_scf7180000301518	1268168	1266874	Dromar11
Dbia_scf7180000301518	1342297	1341010	Dromar11
Dbia_scf7180000301556	44220	43017	Dromar11
Dbia_scf7180000301565	29158	30475	Dromar11
Dbia_scf7180000301565	43904	42619	Dromar11
Dbia_scf7180000301565	47611	48818	Dromar11
Dbia_scf7180000301576	6368	5373	Dromar11
Dbia_scf7180000301585	3433	4400	Dromar11
Dbia_scf7180000301585	104418	103878	Dromar11
Dbia_scf7180000301587	24998	24298	Dromar11
Dbia_scf7180000301587	96462	95153	Dromar11
Dbia_scf7180000301589	10975	11936	Dromar11
Dbia_scf7180000301589	182360	183678	Dromar11
Dbia_scf7180000301645	3578	4586	Dromar11
Dbia_scf7180000301645	13028	12454	Dromar11
Dbia_scf7180000301658	21305	22038	Dromar11
Dbia_scf7180000301658	40899	42165	Dromar11
Dbia_scf7180000301658	49153	50407	Dromar11
Dbia_scf7180000301665	13185	11858	Dromar11
Dbia_scf7180000301722	45849	47117	Dromar11
Dbia_scf7180000301722	61201	60567	Dromar11
Dbia_scf7180000301891	11060	12368	Dromar11
Dbia_scf7180000301908	3021	1801	Dromar11
Dbia_scf7180000301908	24807	23925	Dromar11
Dbia_scf7180000301938	3911	5189	Dromar11
Dbia_scf7180000301942	9904	11146	Dromar11
Dbia_scf7180000302028	13442	13949	Dromar11
Dbia_scf7180000302036	67953	66876	Dromar11
Dbia_scf7180000302036	77778	77154	Dromar11
Dbia_scf7180000302037	9151	10471	Dromar11
Dbia_scf7180000302037	25562	26705	Dromar11
Dbia_scf7180000302043	41912	40727	Dromar11
Dbia_scf7180000302044	6734	7983	Dromar11
Dbia_scf7180000302050	40268	41471	Dromar11
Dbia_scf7180000302051	8917	10037	Dromar11
Dbia_scf7180000302068	41880	43126	Dromar11
Dbia_scf7180000302073	114893	116127	Dromar11
Dbia_scf7180000302074	47474	46150	Dromar11
Dbia_scf7180000302078	25844	26305	Dromar11
Dbia_scf7180000302083	13426	14268	Dromar11
Dbia_scf7180000302086	20976	22300	Dromar11
Dbia_scf7180000302087	4105	5366	Dromar11
Dbia_scf7180000302087	107136	108017	Dromar11
Dbia_scf7180000302087	347737	346442	Dromar11
Dbia_scf7180000302116	100916	99691	Dromar11
Dbia_scf7180000302121	90689	91645	Dromar11
Dbia_scf7180000302123	3808	3303	Dromar11
Dbia_scf7180000302125	49457	47629	Dromar11
Dbia_scf7180000302125	75671	76611	Dromar11
Dbia_scf7180000302132	2284	1519	Dromar11
Dbia_scf7180000302132	82407	81097	Dromar11
Dbia_scf7180000302132	136713	137945	Dromar11
Dbia_scf7180000302132	145933	144736	Dromar11
Dbia_scf7180000302142	94226	92967	Dromar11
Dbia_scf7180000302143	1801390	1802689	Dromar11
Dbia_scf7180000302143	3048382	3049682	Dromar11
Dbia_scf7180000302146	7357	8586	Dromar11
Dbia_scf7180000302155	1238029	1236746	Dromar11
Dbia_scf7180000302155	2454165	2456106	Dromar11
Dbia_scf7180000302155	2565594	2564567	Dromar11
Dbia_scf7180000302167	14112	12833	Dromar11
Dbia_scf7180000302178	37022	37965	Dromar11
Dbia_scf7180000302179	338	1148	Dromar11
Dbia_scf7180000302191	7898	6579	Dromar11
Dbia_scf7180000302208	28061	29269	Dromar11
Dbia_scf7180000302211	27470	28199	Dromar11
Dbia_scf7180000302212	7481	8796	Dromar11
Dbia_scf7180000302247	4975	3687	Dromar11
Dbia_scf7180000302255	303684	302515	Dromar11
Dbia_scf7180000302256	13002	11771	Dromar11
Dbia_scf7180000302258	36017	37119	Dromar11
Dbia_scf7180000302262	183096	184331	Dromar11
Dbia_scf7180000302291	87586	86342	Dromar11
Dbia_scf7180000302291	119714	119097	Dromar11
Dbia_scf7180000302291	265113	266439	Dromar11
Dbia_scf7180000302291	632833	631570	Dromar11
Dbia_scf7180000302295	41762	43018	Dromar11
Dbia_scf7180000302304	127981	129284	Dromar11
Dbia_scf7180000302311	4676	3693	Dromar11
Dbia_scf7180000302312	13585	12442	Dromar11
Dbia_scf7180000302319	48580	47547	Dromar11
Dbia_scf7180000302330	14226	13040	Dromar11
Dbia_scf7180000302333	673	1510	Dromar11
Dbia_scf7180000302334	160930	162139	Dromar11
Dbia_scf7180000302357	1199	491	Dromar11
Dbia_scf7180000302373	30105	31414	Dromar11
Dbia_scf7180000302377	482397	481335	Dromar11
Dbia_scf7180000302386	43961	44978	Dromar11
Dbia_scf7180000302386	56479	57593	Dromar11
Dbia_scf7180000302386	203362	204725	Dromar11
Dbia_scf7180000302386	243648	242620	Dromar11
Dbia_scf7180000302404	3910	2609	Dromar11
Dbia_scf7180000302405	57305	56089	Dromar11
Dbia_scf7180000302411	135188	136430	Dromar11
Dbia_scf7180000302412	18713	17762	Dromar11
Dbia_scf7180000302412	22849	21659	Dromar11
Dbia_scf7180000302413	10383	9782	Dromar11
Dbia_scf7180000302414	71006	72333	Dromar11
Dbia_scf7180000302432	42836	41550	Dromar11
Dbia_scf7180000302433	42143	43245	Dromar11
Dbia_scf7180000302470	18843	20110	Dromar11
Dbia_scf7180000302470	29591	30875	Dromar11
Dbia_scf7180000302470	38033	39352	Dromar11
Dbia_scf7180000302470	142104	141552	Dromar11
Dbia_scf7180000302470	143715	143286	Dromar11
Dbia_scf7180000302470	151326	150193	Dromar11
Dbia_scf7180000302480	26080	27039	Dromar11
Dbia_scf7180000302510	19593	20861	Dromar11
Dbia_scf7180000302514	16516	15369	Dromar11
Dbia_scf7180000302514	17020	18005	Dromar11
Dbia_scf7180000302516	47106	48102	Dromar11
Dbia_scf7180000302519	47081	47981	Dromar11
Dbia_scf7180000302519	188477	189280	Dromar11
Dbip_scf7180000391501	32136	30768	Dromar11
Dbip_scf7180000391628	9429	8884	Dromar11
Dbip_scf7180000391645	41610	42014	Dromar11
Dbip_scf7180000391896	9495	8170	Dromar11
Dbip_scf7180000392006	9918	10725	Dromar11
Dbip_scf7180000392022	16030	16576	Dromar11
Dbip_scf7180000392035	2526	1307	Dromar11
Dbip_scf7180000392928	9837	8951	Dromar11
Dbip_scf7180000393593	4786	4256	Dromar11
Dbip_scf7180000393651	34647	35836	Dromar11
Dbip_scf7180000393763	21063	21965	Dromar11
Dbip_scf7180000393763	24862	26840	Dromar11
Dbip_scf7180000393785	5272	4594	Dromar11
Dbip_scf7180000393860	7240	6182	Dromar11
Dbip_scf7180000394035	16172	16998	Dromar11
Dbip_scf7180000394091	7610	8243	Dromar11
Dbip_scf7180000394342	36574	35872	Dromar11
Dbip_scf7180000394342	47241	46500	Dromar11
Dbip_scf7180000394400	17774	17335	Dromar11
Dbip_scf7180000394870	24532	23293	Dromar11
Dbip_scf7180000394883	52270	51688	Dromar11
Dbip_scf7180000395074	27401	26981	Dromar11
Dbip_scf7180000395185	8960	7249	Dromar11
Dbip_scf7180000395478	35859	36505	Dromar11
Dbip_scf7180000395496	12241	13244	Dromar11
Dbip_scf7180000396324	44637	44135	Dromar11
Dbip_scf7180000396333	13483	14088	Dromar11
Dbip_scf7180000396367	13547	14987	Dromar11
Dbip_scf7180000396395	632684	631468	Dromar11
Dbip_scf7180000396418	351883	352518	Dromar11
Dbip_scf7180000396426	104718	102937	Dromar11
Dbip_scf7180000396565	11060	9899	Dromar11
Dbip_scf7180000396619	8766	9234	Dromar11
Dbip_scf7180000396647	50215	50999	Dromar11
Dbip_scf7180000396677	20155	20865	Dromar11
Dbip_scf7180000396677	24392	24938	Dromar11
Dbip_scf7180000396710	41263	40249	Dromar11
Dbip_scf7180000396712	3222353	3221370	Dromar11
Dbip_scf7180000396712	3247756	3248398	Dromar11
Dbip_scf7180000396713	62128	61667	Dromar11
Dbip_scf7180000396714	1011696	1011104	Dromar11
Dbip_scf7180000396714	1154815	1154356	Dromar11
Dbip_scf7180000396716	23445	22946	Dromar11
Dbip_scf7180000396730	40268	41514	Dromar11
Dbip_scf7180000396763	12000	10923	Dromar11
Dbip_scf7180000396798	17498	16930	Dromar11
Dele_scf7180000487339	678	1395	Dromar11
Dele_scf7180000489729	27521	28445	Dromar11
Dele_scf7180000490987	59398	58669	Dromar11
Dele_scf7180000491085	3358	3913	Dromar11
Deug_scf7180000404992	38685	39887	Dromar11
Deug_scf7180000405005	662	2132	Dromar11
Deug_scf7180000405005	3306	2634	Dromar11
Deug_scf7180000405005	8616	9084	Dromar11
Deug_scf7180000405130	5682	6435	Dromar11
Deug_scf7180000405145	4165	5472	Dromar11
Deug_scf7180000405467	1	571	Dromar11
Deug_scf7180000405498	35233	34479	Dromar11
Deug_scf7180000405498	54125	53666	Dromar11
Deug_scf7180000405568	744	1244	Dromar11
Deug_scf7180000405632	8336	8801	Dromar11
Deug_scf7180000405632	10992	9932	Dromar11
Deug_scf7180000405751	9048	8580	Dromar11
Deug_scf7180000405779	9818	10861	Dromar11
Deug_scf7180000405830	23639	22886	Dromar11
Deug_scf7180000405866	20891	21359	Dromar11
Deug_scf7180000405866	67538	68290	Dromar11
Deug_scf7180000405935	3451	3866	Dromar11
Deug_scf7180000406000	2484	3236	Dromar11
Deug_scf7180000406902	37878	38346	Dromar11
Deug_scf7180000406964	29939	29471	Dromar11
Deug_scf7180000406964	49533	50001	Dromar11
Deug_scf7180000406999	17142	17610	Dromar11
Deug_scf7180000407032	867	113	Dromar11
Deug_scf7180000407081	509	977	Dromar11
Deug_scf7180000407185	8816	8348	Dromar11
Deug_scf7180000407231	4532	4999	Dromar11
Deug_scf7180000407253	2402	1936	Dromar11
Deug_scf7180000407253	6340	6808	Dromar11
Deug_scf7180000407253	19126	19594	Dromar11
Deug_scf7180000407253	96881	96413	Dromar11
Deug_scf7180000407253	347817	347349	Dromar11
Deug_scf7180000407253	383622	383154	Dromar11
Deug_scf7180000407253	397974	397506	Dromar11
Deug_scf7180000407325	5548	6017	Dromar11
Deug_scf7180000407325	13045	13800	Dromar11
Deug_scf7180000407325	16338	15870	Dromar11
Deug_scf7180000407326	880	1	Dromar11
Deug_scf7180000407328	9261	10584	Dromar11
Deug_scf7180000407329	18861	19320	Dromar11
Deug_scf7180000407340	109707	110174	Dromar11
Deug_scf7180000407427	43528	44804	Dromar11
Deug_scf7180000407458	14211	14678	Dromar11
Deug_scf7180000407458	35227	35627	Dromar11
Deug_scf7180000407537	46139	46607	Dromar11
Deug_scf7180000407658	25088	25556	Dromar11
Deug_scf7180000407667	3662	2908	Dromar11
Deug_scf7180000407737	2547	3015	Dromar11
Deug_scf7180000407820	6092	5624	Dromar11
Deug_scf7180000407881	6468	6000	Dromar11
Deug_scf7180000407881	18906	19315	Dromar11
Deug_scf7180000407975	7079	7547	Dromar11
Deug_scf7180000407984	27434	27902	Dromar11
Deug_scf7180000408014	4010	2230	Dromar11
Deug_scf7180000408176	24634	24166	Dromar11
Deug_scf7180000408176	37981	37522	Dromar11
Deug_scf7180000408193	23751	23288	Dromar11
Deug_scf7180000408193	261143	261714	Dromar11
Deug_scf7180000408193	294195	295122	Dromar11
Deug_scf7180000408193	295876	294386	Dromar11
Deug_scf7180000408193	422165	421697	Dromar11
Deug_scf7180000408761	2823	2356	Dromar11
Deug_scf7180000408798	25025	24557	Dromar11
Deug_scf7180000408798	32102	31634	Dromar11
Deug_scf7180000408799	1513	1044	Dromar11
Deug_scf7180000408814	21560	21092	Dromar11
Deug_scf7180000408833	6128	6596	Dromar11
Deug_scf7180000408844	105740	106208	Dromar11
Deug_scf7180000408844	255017	254337	Dromar11	M3
Deug_scf7180000408844	322399	322867	Dromar11
Deug_scf7180000408844	323325	322866	Dromar11
Deug_scf7180000408844	442639	442171	Dromar11
Deug_scf7180000408844	646986	647740	Dromar11
Deug_scf7180000408857	9761	9293	Dromar11
Deug_scf7180000408857	12010	12478	Dromar11
Deug_scf7180000408880	9093	9850	Dromar11
Deug_scf7180000408900	33611	34079	Dromar11
Deug_scf7180000408909	7522	7985	Dromar11
Deug_scf7180000408913	15393	15861	Dromar11
Deug_scf7180000408913	25310	24896	Dromar11
Deug_scf7180000408922	4764	5232	Dromar11
Deug_scf7180000408925	6835	6370	Dromar11
Deug_scf7180000408925	8311	7843	Dromar11
Deug_scf7180000408931	23078	23546	Dromar11
Deug_scf7180000408936	21023	20555	Dromar11
Deug_scf7180000408938	19237	19704	Dromar11
Deug_scf7180000408939	9169	9636	Dromar11
Deug_scf7180000408951	12525	11208	Dromar11
Deug_scf7180000408961	449501	449034	Dromar11
Deug_scf7180000408961	702122	701654	Dromar11
Deug_scf7180000408961	810001	809533	Dromar11
Deug_scf7180000408961	868634	868166	Dromar11
Deug_scf7180000408961	903091	903559	Dromar11
Deug_scf7180000408961	946057	946525	Dromar11
Deug_scf7180000408973	372407	373160	Dromar11
Deug_scf7180000408973	373351	372354	Dromar11
Deug_scf7180000408984	18383	19136	Dromar11
Deug_scf7180000408984	21154	20401	Dromar11
Deug_scf7180000408984	101687	102441	Dromar11
Deug_scf7180000408984	128292	128979	Dromar11
Deug_scf7180000408984	341951	342705	Dromar11
Deug_scf7180000408984	344767	344300	Dromar11
Deug_scf7180000408984	524770	524302	Dromar11
Deug_scf7180000408984	537154	537622	Dromar11
Deug_scf7180000408984	666594	667964	Dromar11
Deug_scf7180000408984	838419	837665	Dromar11
Deug_scf7180000408984	863776	864244	Dromar11
Deug_scf7180000408987	288380	287841	Dromar11
Deug_scf7180000408987	313109	311788	Dromar11
Deug_scf7180000408994	373259	372791	Dromar11
Deug_scf7180000409006	91883	90660	Dromar11
Deug_scf7180000409008	135336	134655	Dromar11	M3
Deug_scf7180000409008	258682	258089	Dromar11
Deug_scf7180000409008	369656	370124	Dromar11
Deug_scf7180000409008	423893	424361	Dromar11
Deug_scf7180000409008	455460	454993	Dromar11
Deug_scf7180000409008	741180	741648	Dromar11
Deug_scf7180000409008	916477	917920	Dromar11
Deug_scf7180000409008	918111	917161	Dromar11
Deug_scf7180000409008	950305	950773	Dromar11
Deug_scf7180000409008	995520	996222	Dromar11
Deug_scf7180000409008	1206802	1206335	Dromar11
Deug_scf7180000409008	1398415	1399295	Dromar11
Deug_scf7180000409013	1	918	Dromar11
Deug_scf7180000409032	56659	55425	Dromar11
Deug_scf7180000409032	60190	60656	Dromar11
Deug_scf7180000409032	319401	319869	Dromar11
Deug_scf7180000409032	455844	456922	Dromar11
Deug_scf7180000409044	20142	20606	Dromar11
Deug_scf7180000409064	260855	261323	Dromar11
Deug_scf7180000409065	177128	176666	Dromar11
Deug_scf7180000409076	222919	222452	Dromar11
Deug_scf7180000409089	23425	22672	Dromar11
Deug_scf7180000409095	254938	255692	Dromar11
Deug_scf7180000409095	432329	432802	Dromar11
Deug_scf7180000409101	40902	40434	Dromar11
Deug_scf7180000409104	11761	12229	Dromar11
Deug_scf7180000409109	170319	171072	Dromar11
Deug_scf7180000409109	185160	184701	Dromar11
Deug_scf7180000409109	231077	230609	Dromar11
Deug_scf7180000409110	401268	400800	Dromar11
Deug_scf7180000409110	1070113	1068617	Dromar11
Deug_scf7180000409110	1381739	1382207	Dromar11
Deug_scf7180000409114	24551	24083	Dromar11
Deug_scf7180000409118	111541	112529	Dromar11
Deug_scf7180000409121	335691	336159	Dromar11
Deug_scf7180000409122	501896	502649	Dromar11
Deug_scf7180000409122	652320	651852	Dromar11
Deug_scf7180000409122	719941	720409	Dromar11
Deug_scf7180000409122	882186	882654	Dromar11
Deug_scf7180000409122	883525	882973	Dromar11
Deug_scf7180000409122	1066801	1067269	Dromar11
Deug_scf7180000409122	1252456	1251703	Dromar11
Deug_scf7180000409123	503	35	Dromar11
Deug_scf7180000409125	22809	23560	Dromar11
Deug_scf7180000409148	30330	30798	Dromar11
Deug_scf7180000409171	31527	31059	Dromar11
Deug_scf7180000409182	399205	398737	Dromar11
Deug_scf7180000409183	29871	29407	Dromar11
Deug_scf7180000409183	229030	229782	Dromar11
Deug_scf7180000409184	771872	771405	Dromar11
Deug_scf7180000409209	585962	586414	Dromar11
Deug_scf7180000409213	592	1060	Dromar11
Deug_scf7180000409213	12108	12819	Dromar11
Deug_scf7180000409230	49595	50063	Dromar11
Deug_scf7180000409230	511117	511871	Dromar11
Deug_scf7180000409230	687041	686573	Dromar11
Deug_scf7180000409240	1366	1834	Dromar11
Deug_scf7180000409240	26985	26517	Dromar11
Deug_scf7180000409246	453770	454185	Dromar11
Deug_scf7180000409277	268208	267455	Dromar11
Deug_scf7180000409277	506450	508218	Dromar11
Deug_scf7180000409277	560630	560162	Dromar11
Deug_scf7180000409329	10558	10090	Dromar11
Deug_scf7180000409332	35921	35169	Dromar11
Deug_scf7180000409357	5325	4571	Dromar11
Deug_scf7180000409384	44784	45252	Dromar11
Deug_scf7180000409384	57751	58219	Dromar11
Deug_scf7180000409403	32596	33352	Dromar11
Deug_scf7180000409430	4725	5193	Dromar11
Deug_scf7180000409440	57459	57926	Dromar11
Deug_scf7180000409440	113351	113825	Dromar11
Deug_scf7180000409440	135152	134678	Dromar11
Deug_scf7180000409445	56461	57609	Dromar11
Deug_scf7180000409445	72708	73176	Dromar11
Deug_scf7180000409445	90593	93092	Dromar11
Deug_scf7180000409445	102037	101567	Dromar11
Deug_scf7180000409447	18720	19188	Dromar11
Deug_scf7180000409452	119733	120201	Dromar11
Deug_scf7180000409452	666921	666453	Dromar11
Deug_scf7180000409452	947198	946739	Dromar11
Deug_scf7180000409452	1089447	1089915	Dromar11
Deug_scf7180000409452	1180454	1179986	Dromar11
Deug_scf7180000409452	1338394	1337926	Dromar11
Deug_scf7180000409454	35392	36762	Dromar11
Deug_scf7180000409454	43132	42664	Dromar11
Deug_scf7180000409454	69949	69196	Dromar11
Deug_scf7180000409456	55530	56284	Dromar11
Deug_scf7180000409456	582860	583612	Dromar11
Deug_scf7180000409456	1019723	1021030	Dromar11
Deug_scf7180000409456	1091434	1091942	Dromar11
Deug_scf7180000409456	1139829	1141139	Dromar11
Deug_scf7180000409462	245751	245284	Dromar11
Deug_scf7180000409462	672270	672738	Dromar11
Deug_scf7180000409462	1417136	1417603	Dromar11
Deug_scf7180000409462	2355081	2354328	Dromar11
Deug_scf7180000409462	2937535	2937068	Dromar11
Deug_scf7180000409462	2956333	2955865	Dromar11
Deug_scf7180000409462	3031392	3031860	Dromar11
Deug_scf7180000409462	3384082	3383614	Dromar11
Deug_scf7180000409462	3414878	3415346	Dromar11
Deug_scf7180000409462	3570801	3571268	Dromar11
Deug_scf7180000409462	3572289	3572694	Dromar11
Deug_scf7180000409463	116104	114457	Dromar11
Deug_scf7180000409463	585519	585987	Dromar11
Deug_scf7180000409463	1561237	1561918	Dromar11	M3
Deug_scf7180000409463	1656257	1655509	Dromar11
Deug_scf7180000409463	1677598	1676009	Dromar11
Deug_scf7180000409463	1720809	1720341	Dromar11
Deug_scf7180000409464	29448	27854	Dromar11
Deug_scf7180000409464	562219	562972	Dromar11
Deug_scf7180000409464	664506	664941	Dromar11
Deug_scf7180000409464	1435157	1434689	Dromar11
Deug_scf7180000409466	124243	123775	Dromar11
Deug_scf7180000409466	168229	167475	Dromar11
Deug_scf7180000409466	754340	755663	Dromar11
Deug_scf7180000409466	890751	889997	Dromar11
Deug_scf7180000409466	1551652	1552119	Dromar11
Deug_scf7180000409466	2162969	2163428	Dromar11
Deug_scf7180000409466	2281162	2280693	Dromar11
Deug_scf7180000409466	2430733	2431201	Dromar11
Deug_scf7180000409466	2672466	2671999	Dromar11
Deug_scf7180000409466	2978794	2979262	Dromar11
Deug_scf7180000409466	3274172	3274925	Dromar11
Deug_scf7180000409466	4188466	4189220	Dromar11
Deug_scf7180000409466	4543709	4543241	Dromar11
Deug_scf7180000409467	81039	80284	Dromar11
Deug_scf7180000409467	525204	525672	Dromar11
Deug_scf7180000409470	99510	99104	Dromar11
Deug_scf7180000409470	174620	173297	Dromar11
Deug_scf7180000409470	181731	182199	Dromar11
Deug_scf7180000409471	6945	7413	Dromar11
Deug_scf7180000409471	57964	58432	Dromar11
Deug_scf7180000409471	706187	706654	Dromar11
Deug_scf7180000409471	800076	799608	Dromar11
Deug_scf7180000409471	872460	873784	Dromar11
Deug_scf7180000409471	977821	979114	Dromar11
Deug_scf7180000409471	1157641	1156886	Dromar11
Deug_scf7180000409471	1524207	1523739	Dromar11
Deug_scf7180000409471	1539848	1540316	Dromar11
Deug_scf7180000409471	1925017	1923694	Dromar11
Deug_scf7180000409472	39960	40428	Dromar11
Deug_scf7180000409472	193734	193266	Dromar11
Deug_scf7180000409472	497536	498004	Dromar11
Deug_scf7180000409472	668407	667939	Dromar11
Deug_scf7180000409472	927690	926935	Dromar11
Deug_scf7180000409472	1064083	1063328	Dromar11
Deug_scf7180000409473	139913	139220	Dromar11
Deug_scf7180000409473	348046	347290	Dromar11
Deug_scf7180000409474	242227	241759	Dromar11
Deug_scf7180000409474	484340	482826	Dromar11
Deug_scf7180000409474	518358	517606	Dromar11
Deug_scf7180000409474	1293622	1294376	Dromar11
Deug_scf7180000409474	1537906	1539223	Dromar11
Deug_scf7180000409474	2143809	2143341	Dromar11
Deug_scf7180000409474	2190964	2190496	Dromar11
Deug_scf7180000409474	2194231	2194698	Dromar11
Deug_scf7180000409474	2211832	2211364	Dromar11
Deug_scf7180000409474	2382191	2382872	Dromar11	M3
Deug_scf7180000409490	671114	671582	Dromar11
Deug_scf7180000409490	708219	707751	Dromar11
Deug_scf7180000409490	1048658	1048191	Dromar11
Deug_scf7180000409490	1060640	1059949	Dromar11
Deug_scf7180000409492	7243	6774	Dromar11
Deug_scf7180000409493	10395	11148	Dromar11
Deug_scf7180000409494	4874	4405	Dromar11
Deug_scf7180000409508	2875	2408	Dromar11
Deug_scf7180000409509	20798	19475	Dromar11
Deug_scf7180000409509	174750	175504	Dromar11
Deug_scf7180000409509	486183	486651	Dromar11
Deug_scf7180000409509	948854	948386	Dromar11
Deug_scf7180000409515	10910	12401	Dromar11
Deug_scf7180000409524	116574	117042	Dromar11
Deug_scf7180000409528	310300	309547	Dromar11
Deug_scf7180000409528	493358	494109	Dromar11
Deug_scf7180000409528	503511	503039	Dromar11
Deug_scf7180000409528	505718	506471	Dromar11
Deug_scf7180000409528	665419	666173	Dromar11
Deug_scf7180000409533	465021	464268	Dromar11
Deug_scf7180000409538	250111	248798	Dromar11
Deug_scf7180000409542	163815	163061	Dromar11
Deug_scf7180000409542	472259	472727	Dromar11
Deug_scf7180000409542	584285	583817	Dromar11
Deug_scf7180000409548	641633	640880	Dromar11
Deug_scf7180000409548	696946	696193	Dromar11
Deug_scf7180000409548	883228	882761	Dromar11
Deug_scf7180000409551	31892	32573	Dromar11	M3
Deug_scf7180000409551	37996	38749	Dromar11
Deug_scf7180000409551	133283	134035	Dromar11
Deug_scf7180000409551	141452	141920	Dromar11
Deug_scf7180000409551	210597	209843	Dromar11
Deug_scf7180000409551	244146	243678	Dromar11
Deug_scf7180000409551	294397	293937	Dromar11
Deug_scf7180000409551	419129	419597	Dromar11
Deug_scf7180000409553	133820	133066	Dromar11
Deug_scf7180000409554	336365	336833	Dromar11
Deug_scf7180000409554	635241	633183	Dromar11
Deug_scf7180000409554	692825	692071	Dromar11
Deug_scf7180000409554	730065	729597	Dromar11
Deug_scf7180000409554	808673	808205	Dromar11
Deug_scf7180000409554	1349446	1349915	Dromar11
Deug_scf7180000409554	1572579	1572111	Dromar11
Deug_scf7180000409554	1763391	1763857	Dromar11
Deug_scf7180000409554	1764312	1763856	Dromar11
Deug_scf7180000409554	3432423	3432891	Dromar11
Deug_scf7180000409554	3582994	3583747	Dromar11
Deug_scf7180000409554	4457620	4457152	Dromar11
Deug_scf7180000409554	4499731	4499263	Dromar11
Deug_scf7180000409554	4753225	4752758	Dromar11
Deug_scf7180000409554	4768208	4768676	Dromar11
Deug_scf7180000409554	5007858	5008325	Dromar11
Deug_scf7180000409554	5376210	5376678	Dromar11
Deug_scf7180000409561	21722	21254	Dromar11
Deug_scf7180000409568	93946	94414	Dromar11
Deug_scf7180000409573	13402	12865	Dromar11
Deug_scf7180000409601	10352	9884	Dromar11
Deug_scf7180000409602	5991	6459	Dromar11
Deug_scf7180000409615	27485	27953	Dromar11
Deug_scf7180000409615	440300	439834	Dromar11
Deug_scf7180000409615	473802	473335	Dromar11
Deug_scf7180000409631	212569	211730	Dromar11
Deug_scf7180000409632	3721	3253	Dromar11
Deug_scf7180000409634	24997	24242	Dromar11
Deug_scf7180000409635	19330	18008	Dromar11
Deug_scf7180000409655	10107	8784	Dromar11
Deug_scf7180000409655	28193	28661	Dromar11
Deug_scf7180000409663	47858	47390	Dromar11
Deug_scf7180000409663	822825	822071	Dromar11
Deug_scf7180000409663	996529	997835	Dromar11
Deug_scf7180000409665	32785	31801	Dromar11
Deug_scf7180000409672	1124166	1125489	Dromar11
Deug_scf7180000409672	2060898	2061366	Dromar11
Deug_scf7180000409672	2584838	2584371	Dromar11
Deug_scf7180000409672	2757695	2756942	Dromar11
Deug_scf7180000409672	3903589	3904057	Dromar11
Deug_scf7180000409672	4197469	4196159	Dromar11
Deug_scf7180000409672	4737021	4738663	Dromar11
Deug_scf7180000409672	5156099	5156566	Dromar11
Deug_scf7180000409672	5998157	5998910	Dromar11
Deug_scf7180000409672	6191840	6191372	Dromar11
Deug_scf7180000409672	6724568	6725036	Dromar11
Deug_scf7180000409672	6906961	6906493	Dromar11
Deug_scf7180000409672	6975860	6976782	Dromar11
Deug_scf7180000409672	7480278	7479524	Dromar11
Deug_scf7180000409676	195300	194832	Dromar11
Deug_scf7180000409676	235453	235921	Dromar11
Deug_scf7180000409676	252754	253508	Dromar11
Deug_scf7180000409676	455249	453926	Dromar11
Deug_scf7180000409682	353380	353848	Dromar11
Deug_scf7180000409682	563870	565179	Dromar11
Deug_scf7180000409682	1004971	1005438	Dromar11
Deug_scf7180000409691	8824	8357	Dromar11
Deug_scf7180000409692	261673	262141	Dromar11
Deug_scf7180000409692	270210	270680	Dromar11
Deug_scf7180000409692	345994	345526	Dromar11
Deug_scf7180000409692	545220	545687	Dromar11
Deug_scf7180000409692	739532	740284	Dromar11
Deug_scf7180000409695	50441	49973	Dromar11
Deug_scf7180000409700	6633	7957	Dromar11
Deug_scf7180000409702	30698	31165	Dromar11
Deug_scf7180000409707	108530	108063	Dromar11
Deug_scf7180000409707	120795	120329	Dromar11
Deug_scf7180000409707	182874	182406	Dromar11
Deug_scf7180000409707	436331	433601	Dromar11
Deug_scf7180000409708	84826	84402	Dromar11
Deug_scf7180000409710	43267	42802	Dromar11
Deug_scf7180000409710	62141	62609	Dromar11
Deug_scf7180000409711	269697	268957	Dromar11
Deug_scf7180000409711	717391	717858	Dromar11
Deug_scf7180000409711	1103491	1102737	Dromar11
Deug_scf7180000409711	1132980	1134347	Dromar11
Deug_scf7180000409711	1541459	1542213	Dromar11
Deug_scf7180000409711	2970968	2971722	Dromar11
Deug_scf7180000409711	3535839	3536304	Dromar11
Deug_scf7180000409711	3746609	3745855	Dromar11
Deug_scf7180000409711	3834625	3834157	Dromar11
Deug_scf7180000409711	4042810	4042342	Dromar11
Deug_scf7180000409711	4044994	4045747	Dromar11
Deug_scf7180000409711	4102033	4102787	Dromar11
Deug_scf7180000409711	4573616	4574369	Dromar11
Deug_scf7180000409711	5252346	5252814	Dromar11
Deug_scf7180000409711	5290921	5290454	Dromar11
Deug_scf7180000409711	5546804	5546336	Dromar11
Deug_scf7180000409711	5841359	5839725	Dromar11
Deug_scf7180000409721	1	1277	Dromar11
Deug_scf7180000409733	12861	13328	Dromar11
Deug_scf7180000409741	31011	30544	Dromar11
Deug_scf7180000409752	518945	518477	Dromar11
Deug_scf7180000409752	646516	647269	Dromar11
Deug_scf7180000409752	735373	735784	Dromar11
Deug_scf7180000409758	19106	18638	Dromar11
Deug_scf7180000409758	53904	54657	Dromar11
Deug_scf7180000409758	163521	162767	Dromar11
Deug_scf7180000409758	364261	363507	Dromar11
Deug_scf7180000409759	46225	45758	Dromar11
Deug_scf7180000409759	301766	301298	Dromar11
Deug_scf7180000409759	309308	307985	Dromar11
Deug_scf7180000409759	412361	411038	Dromar11
Deug_scf7180000409759	588434	588902	Dromar11
Deug_scf7180000409759	679552	679084	Dromar11
Deug_scf7180000409759	923566	923099	Dromar11
Deug_scf7180000409760	358005	358473	Dromar11
Deug_scf7180000409760	385412	385880	Dromar11
Deug_scf7180000409760	982810	982071	Dromar11
Deug_scf7180000409762	32415	31948	Dromar11
Deug_scf7180000409766	77192	77659	Dromar11
Deug_scf7180000409766	161336	161804	Dromar11
Deug_scf7180000409766	239472	239013	Dromar11
Deug_scf7180000409766	335371	335838	Dromar11
Deug_scf7180000409766	660177	660645	Dromar11
Deug_scf7180000409766	1034442	1033992	Dromar11
Deug_scf7180000409767	3920	4388	Dromar11
Deug_scf7180000409767	124039	124507	Dromar11
Deug_scf7180000409767	275220	274752	Dromar11
Deug_scf7180000409767	785736	786204	Dromar11
Deug_scf7180000409768	57194	56726	Dromar11
Deug_scf7180000409768	80054	80526	Dromar11
Deug_scf7180000409768	189899	190474	Dromar11
Deug_scf7180000409768	862642	862174	Dromar11
Deug_scf7180000409770	31389	30921	Dromar11
Deug_scf7180000409770	287225	286821	Dromar11
Deug_scf7180000409770	856322	856789	Dromar11
Deug_scf7180000409777	1098	1566	Dromar11
Deug_scf7180000409784	13613	14920	Dromar11
Deug_scf7180000409787	215042	214575	Dromar11
Deug_scf7180000409787	820135	820807	Dromar11
Deug_scf7180000409787	1441767	1442238	Dromar11
Deug_scf7180000409788	3606	4331	Dromar11
Deug_scf7180000409791	101261	100792	Dromar11
Deug_scf7180000409793	6772	6304	Dromar11
Deug_scf7180000409794	277905	276966	Dromar11
Deug_scf7180000409796	274579	275038	Dromar11
Deug_scf7180000409797	443341	442873	Dromar11
Deug_scf7180000409797	1162100	1162567	Dromar11
Deug_scf7180000409797	1528940	1528473	Dromar11
Deug_scf7180000409797	2051433	2050677	Dromar11
Deug_scf7180000409797	2133567	2134035	Dromar11
Deug_scf7180000409797	2166961	2166493	Dromar11
Deug_scf7180000409798	169293	169751	Dromar11
Deug_scf7180000409798	253605	254050	Dromar11
Deug_scf7180000409798	289591	289124	Dromar11
Deug_scf7180000409798	1117126	1117902	Dromar11
Deug_scf7180000409801	84308	83007	Dromar11
Deug_scf7180000409801	373003	371679	Dromar11
Deug_scf7180000409802	524623	523870	Dromar11
Deug_scf7180000409802	866714	866247	Dromar11
Deug_scf7180000409802	868561	869020	Dromar11
Deug_scf7180000409802	1469210	1468743	Dromar11
Deug_scf7180000409803	164870	166013	Dromar11
Deug_scf7180000409803	169748	169280	Dromar11
Deug_scf7180000409804	74605	75158	Dromar11
Deug_scf7180000409804	263139	262385	Dromar11
Deug_scf7180000409804	875809	875341	Dromar11
Deug_scf7180000409804	1744430	1743962	Dromar11
Deug_scf7180000409804	2837973	2837219	Dromar11
Deug_scf7180000409804	2892651	2891894	Dromar11
Deug_scf7180000409830	178180	178646	Dromar11
Deug_scf7180000409844	7328	6860	Dromar11
Deug_scf7180000409844	17707	19030	Dromar11
Deug_scf7180000409846	9223	9691	Dromar11
Deug_scf7180000409849	8510	8978	Dromar11
Deug_scf7180000409850	71747	71281	Dromar11
Deug_scf7180000409851	19141	19861	Dromar11
Deug_scf7180000409853	9891	11194	Dromar11
Deug_scf7180000409859	8308	7840	Dromar11
Deug_scf7180000409859	59555	59087	Dromar11
Deug_scf7180000409863	5073	5827	Dromar11
Deug_scf7180000409869	7800	7047	Dromar11
Deug_scf7180000409881	320762	320295	Dromar11
Deug_scf7180000409881	532331	533560	Dromar11
Deug_scf7180000409881	546515	546984	Dromar11
Deug_scf7180000409885	25680	24135	Dromar11
Deug_scf7180000409885	99847	102428	Dromar11
Deug_scf7180000409886	2236	2703	Dromar11
Deug_scf7180000409891	58746	59154	Dromar11
Deug_scf7180000409906	2695	2227	Dromar11
Deug_scf7180000409916	2480	3232	Dromar11
Dfic_scf7180000454071	2675	2222	Dromar11
Dgri_3026	1	736	Dromar11
Drho_scf7180000761329	21539	22269	Dromar11
Drho_scf7180000764231	3072	3763	Dromar11
Drho_scf7180000770477	53721	52540	Dromar11
Drho_scf7180000776189	18721	20077	Dromar11
Drho_scf7180000776651	42506	41034	Dromar11
Drho_scf7180000777591	5978	6471	Dromar11
Drho_scf7180000779458	7096	7652	Dromar11
Drho_scf7180000779462	25893	26519	Dromar11
Drho_scf7180000779668	16579	16146	Dromar11
Drho_scf7180000779739	53414	54169	Dromar11
Drho_scf7180000779739	57158	57705	Dromar11
Drho_scf7180000780014	157557	158831	Dromar11
Drho_scf7180000780099	7314	6743	Dromar11
Dana_12422	152111	153357	Dromar12
Dana_12947	72912	74256	Dromar12
Dana_13034	1218200	1216936	Dromar12
Dana_13082	1832802	1834133	Dromar12
Dana_13137	1222634	1223199	Dromar12
Dana_13165	185928	186771	Dromar12
Dana_13165	373569	374842	Dromar12
Dana_13228	321410	320147	Dromar12
Dana_13228	482371	483331	Dromar12
Dana_13230	1002447	1003158	Dromar12
Dana_13250	685080	683779	Dromar12
Dana_13250	2143959	2142691	Dromar12
Dana_13280	63212	63873	Dromar12
Dana_13280	121597	122271	Dromar12
Dana_13417	3127997	3129208	Dromar12
Dana_13417	3244517	3243417	Dromar12
Dana_13417	3753188	3752134	Dromar12
Dana_13417	5708160	5706883	Dromar12
Dana_13770	192834	193659	Dromar12
Dana_8895	932	1	Dromar12
Dbip_scf7180000393624	5606	5204	Dromar12
Dbip_scf7180000395326	10936	10161	Dromar12
Dbip_scf7180000396714	1048372	1048857	Dromar12
Dfic_scf7180000448577	7787	8267	Dromar12
Dfic_scf7180000448631	14226	15617	Dromar12
Dfic_scf7180000453832	597	175	Dromar12
Dfic_scf7180000454068	83626	84557	Dromar12
Dfic_scf7180000454177	60445	60922	Dromar12
Dana_10513	150578	149512	Dromar13
Dana_12816	1278	614	Dromar13
Dana_12926	128721	129916	Dromar13
Dana_12947	1400523	1399723	Dromar13
Dana_12984	663998	665862	Dromar13
Dana_13034	1362091	1364048	Dromar13
Dana_13079	59481	58597	Dromar13
Dana_13250	1973946	1972702	Dromar13
Dana_13258	616390	617528	Dromar13
Dana_13258	906636	905960	Dromar13
Dana_13266	18375358	18375831	Dromar13
Dana_13280	1139157	1139642	Dromar13
Dana_13339	522515	522100	Dromar13
Dana_13339	707315	708395	Dromar13
Dana_13417	3633116	3634244	Dromar13
Dana_13467	112501	113385	Dromar13
Dbip_scf7180000391857	315	994	Dromar13
Dbip_scf7180000395034	53722	52798	Dromar13
Dbip_scf7180000395040	9889	10457	Dromar13
Dbip_scf7180000395239	56164	57882	Dromar13
Dbip_scf7180000396306	1424	420	Dromar13
Dbip_scf7180000396370	29291	30227	Dromar13
Dbip_scf7180000396390	37002	37805	Dromar13
Dbip_scf7180000396394	7050	6584	Dromar13
Deug_scf7180000405716	37492	36546	Dromar13
Deug_scf7180000405975	5443	4990	Dromar13
Deug_scf7180000406902	8353	7162	Dromar13
Deug_scf7180000407820	35052	35726	Dromar13
Deug_scf7180000408932	20798	21298	Dromar13
Deug_scf7180000409032	110934	112049	Dromar13
Deug_scf7180000409509	663526	662536	Dromar13
Deug_scf7180000409581	99088	98005	Dromar13
Deug_scf7180000409711	1487307	1488108	Dromar13
Deug_scf7180000409724	14636	14068	Dromar13
Deug_scf7180000409905	18098	19179	Dromar13
Dfic_scf7180000448683	10021	10654	Dromar13
Dfic_scf7180000448786	4321	5603	Dromar13
Dfic_scf7180000448921	32371	33429	Dromar13
Dfic_scf7180000449153	6447	5791	Dromar13
Dfic_scf7180000449423	3202	4406	Dromar13
Dfic_scf7180000449423	14873	14276	Dromar13
Dfic_scf7180000449423	18362	17893	Dromar13
Dfic_scf7180000449423	21154	20187	Dromar13
Dfic_scf7180000449461	41726	40739	Dromar13
Dfic_scf7180000449761	35142	36340	Dromar13
Dfic_scf7180000451506	8749	7508	Dromar13
Dfic_scf7180000451630	16547	17651	Dromar13
Dfic_scf7180000451641	11538	12536	Dromar13
Dfic_scf7180000451821	17296	18457	Dromar13
Dfic_scf7180000451836	6166	5132	Dromar13
Dfic_scf7180000451989	5596	6551	Dromar13
Dfic_scf7180000452114	12539	11942	Dromar13
Dfic_scf7180000452119	65194	65963	Dromar13
Dfic_scf7180000452303	25638	24450	Dromar13
Dfic_scf7180000452522	25934	26697	Dromar13
Dfic_scf7180000452597	21170	22417	Dromar13
Dfic_scf7180000452597	32743	33662	Dromar13
Dfic_scf7180000452619	20726	20022	Dromar13
Dfic_scf7180000452637	21772	23030	Dromar13
Dfic_scf7180000452651	44268	42507	Dromar13
Dfic_scf7180000452651	55501	56691	Dromar13
Dfic_scf7180000452737	14504	15456	Dromar13
Dfic_scf7180000453068	25152	26333	Dromar13
Dfic_scf7180000453069	23248	23686	Dromar13
Dfic_scf7180000453253	115033	116173	Dromar13
Dfic_scf7180000453254	21753	22999	Dromar13
Dfic_scf7180000453259	3795	5754	Dromar13
Dfic_scf7180000453266	20735	19640	Dromar13
Dfic_scf7180000453268	39756	40924	Dromar13
Dfic_scf7180000453288	1371	2174	Dromar13
Dfic_scf7180000453305	45238	44371	Dromar13
Dfic_scf7180000453394	16555	17570	Dromar13
Dfic_scf7180000453437	17822	16877	Dromar13
Dfic_scf7180000453459	10588	9736	Dromar13
Dfic_scf7180000453609	22033	23188	Dromar13
Dfic_scf7180000453609	50147	49422	Dromar13
Dfic_scf7180000453609	67728	66589	Dromar13
Dfic_scf7180000453654	20957	20553	Dromar13
Dfic_scf7180000453737	1	406	Dromar13
Dfic_scf7180000453776	126769	127510	Dromar13
Dfic_scf7180000453788	52946	54090	Dromar13
Dfic_scf7180000453795	11577	10930	Dromar13
Dfic_scf7180000453832	20778	19595	Dromar13
Dfic_scf7180000453876	8391	9267	Dromar13
Dfic_scf7180000453928	41488	42162	Dromar13
Dfic_scf7180000453928	101995	102851	Dromar13
Dfic_scf7180000453928	176440	175818	Dromar13
Dfic_scf7180000453973	3645	3220	Dromar13
Dfic_scf7180000454003	208188	207612	Dromar13
Dfic_scf7180000454003	244493	243259	Dromar13
Dfic_scf7180000454008	1922	3174	Dromar13
Dfic_scf7180000454040	296174	297369	Dromar13
Dfic_scf7180000454068	3608	3059	Dromar13
Dfic_scf7180000454069	309623	310729	Dromar13
Dfic_scf7180000454086	295173	293936	Dromar13
Dfic_scf7180000454088	8752	9384	Dromar13
Dfic_scf7180000454093	9108	9597	Dromar13
Dfic_scf7180000454108	208182	208682	Dromar13
Dfic_scf7180000454108	290487	291213	Dromar13
Dfic_scf7180000454109	12955	12200	Dromar13
Dfic_scf7180000454115	128512	129410	Dromar13
Dfic_scf7180000454164	12615	11116	Dromar13
Dkik_scf7180000298373	29442	28111	Dromar13
Dkik_scf7180000299125	6750	8027	Dromar13
Dkik_scf7180000299164	45084	46327	Dromar13
Dkik_scf7180000299506	15783	16303	Dromar13
Dkik_scf7180000300477	14853	15320	Dromar13
Dkik_scf7180000301737	13143	11974	Dromar13
Dkik_scf7180000301802	22117	23243	Dromar13
Dkik_scf7180000301857	28672	27393	Dromar13
Dkik_scf7180000301944	26999	28267	Dromar13
Dkik_scf7180000302055	11178	10435	Dromar13
Dkik_scf7180000302214	11361	12625	Dromar13
Dkik_scf7180000302250	29261	28004	Dromar13
Dkik_scf7180000302354	5463	4921	Dromar13
Dkik_scf7180000302467	6551	7813	Dromar13
Drho_scf7180000759841	16879	17767	Dromar13
Drho_scf7180000761742	1943	2936	Dromar13
Drho_scf7180000761742	7928	7284	Dromar13
Drho_scf7180000761832	3293	4440	Dromar13
Drho_scf7180000766564	2131	3103	Dromar13
Drho_scf7180000772434	12122	13123	Dromar13
Drho_scf7180000772643	5206	2861	Dromar13
Drho_scf7180000773441	23374	24626	Dromar13
Drho_scf7180000774282	1496	609	Dromar13
Drho_scf7180000775199	9953	11234	Dromar13
Drho_scf7180000775838	28286	27063	Dromar13
Drho_scf7180000776935	1662	2067	Dromar13
Drho_scf7180000776973	1275	744	Dromar13
Drho_scf7180000777191	17957	19194	Dromar13
Drho_scf7180000777570	32798	33848	Dromar13
Drho_scf7180000777737	32125	30851	Dromar13
Drho_scf7180000779236	13890	16440	Dromar13
Drho_scf7180000779971	156109	154655	Dromar13
Drho_scf7180000780029	20381	20797	Dromar13
Dmel=chromosome_arm	512631	513234	Dromar14
Dmel=chromosome_arm	943545	944622	Dromar14
Dmel=chromosome_arm	1191081	1192970	Dromar14
Dmel=chromosome_arm	1979194	1979768	Dromar14
Dmel=chromosome_arm	2794736	2795781	Dromar14
Dmel=chromosome_arm	6922836	6923688	Dromar14
Dmel=chromosome_arm	23203699	23203151	Dromar14
Drho_scf7180000776966	3208	2743	Dromar14
Dsec_43	25517	24782	Dromar14
Dsec_43	67322	67844	Dromar14
Dsec_61	150269	151290	Dromar14
Dsim_=9	32387	33080	Dromar14
Dsim_=9	34625	35041	Dromar14
Dana_12911	1955103	1955913	Dromar15
Dana_12947	113801	114371	Dromar15
Dana_13043	328365	330163	Dromar15
Dana_13045	520762	520306	Dromar15
Dana_13045	532934	532340	Dromar15
Dana_13045	1047019	1048304	Dromar15
Dana_13060	8357	9306	Dromar15
Dana_13077	211730	212965	Dromar15
Dana_13099	2306867	2305809	Dromar15
Dana_13099	2661895	2660684	Dromar15
Dana_13230	230537	229614	Dromar15
Dana_13335	2730945	2731905	Dromar15
Dana_13339	364907	363837	Dromar15
Dana_13417	6442190	6443253	Dromar15
Dana_13417	6487470	6488131	Dromar15
Dana_13744	101027	102056	Dromar15
Dana_7774	11074	10013	Dromar15
Dana_10217	11108	9982	Dromar16
Dana_12586	384076	383416	Dromar16
Dana_12905	486918	485620	Dromar16
Dana_12911	2686	3821	Dromar16
Dana_13045	463597	462348	Dromar16
Dana_13099	1802733	1802171	Dromar16
Dana_13230	2694728	2695853	Dromar16
Dana_13258	927642	928675	Dromar16
Dana_13417	2744402	2745661	Dromar16
Dana_13467	69348	69966	Dromar16
Dana_13767	459523	458613	Dromar16
Deug_scf7180000408790	16371	16876	Dromar16
Dfic_scf7180000451474	28812	27519	Dromar16
Dfic_scf7180000451789	323463	324747	Dromar16
Dfic_scf7180000453775	92804	94095	Dromar16
Dfic_scf7180000453782	706047	704756	Dromar16
Dfic_scf7180000453800	702112	703403	Dromar16
Dfic_scf7180000453852	20060	18770	Dromar16
Dfic_scf7180000453903	38210	39490	Dromar16
Dfic_scf7180000454039	1408037	1409325	Dromar16
Dfic_scf7180000454039	1506291	1507583	Dromar16
Dfic_scf7180000454082	232392	231201	Dromar16
Dkik_scf7180000298878	5121	6037	Dromar16
Dkik_scf7180000299778	8564	7523	Dromar16
Dkik_scf7180000299802	2433	1522	Dromar16
Dkik_scf7180000300100	6159	5532	Dromar16
Dkik_scf7180000300291	2581	3495	Dromar16
Dkik_scf7180000301583	37709	38628	Dromar16
Dkik_scf7180000301584	23990	24753	Dromar16
Dkik_scf7180000301804	13460	12917	Dromar16
Dkik_scf7180000302366	1311062	1311982	Dromar16
Dkik_scf7180000302468	1429266	1430185	Dromar16
Dkik_scf7180000302471	1557914	1557030	Dromar16
Dkik_scf7180000302474	442976	443893	Dromar16
Dkik_scf7180000302475	2074207	2075125	Dromar16
Dkik_scf7180000302544	1153636	1154554	Dromar16
Dkik_scf7180000302570	306585	307504	Dromar16
Dkik_scf7180000302570	1226029	1225112	Dromar16
Dkik_scf7180000302697	345906	346824	Dromar16
Dkik_scf7180000302707	349522	350443	Dromar16
Dkik_scf7180000302776	7180	6264	Dromar16
Dkik_scf7180000302798	326176	327094	Dromar16
Dkik_scf7180000302800	14421	15303	Dromar16
Drho_scf7180000759160	1508	781	Dromar16
Drho_scf7180000767541	14651	13539	Dromar16
Drho_scf7180000777412	16564	15893	Dromar16
Drho_scf7180000779685	64825	66064	Dromar16
Drho_scf7180000780087	35369	34948	Dromar16
Dtak_scf7180000410686	15828	17056	Dromar16
Dtak_scf7180000414072	1231	2	Dromar16
Dtak_scf7180000414623	1940	1288	Dromar16
Dtak_scf7180000415394	65599	64307	Dromar16
Dtak_scf7180000415632	11949	10660	Dromar16
Dele_scf7180000491110	29184	29674	Dromar17
Dfic_scf7180000454115	39585	39084	Dromar17
Dmoj_20	3688	4177	Dromar17
Dmoj_3615	6626	7511	Dromar17
Dmoj_3950	3092	2070	Dromar17
Dmoj_4068	2017	3284	Dromar17
Dmoj_4699	965	2250	Dromar17
Dmoj_4892	2701	3371	Dromar17
Dmoj_4968	1280	1	Dromar17
Dmoj_5191	1160	488	Dromar17
Dmoj_6359	2316499	2317784	Dromar17
Dmoj_6359	2553822	2555107	Dromar17
Dmoj_6359	2568985	2567701	Dromar17
Dmoj_6473	614953	616238	Dromar17
Dmoj_6473	625710	626995	Dromar17
Dmoj_6473	8330896	8331482	Dromar17
Dmoj_6473	9597885	9599171	Dromar17
Dmoj_6473	10889825	10891111	Dromar17
Dmoj_6473	12721461	12720176	Dromar17
Dmoj_6473	12730301	12729140	Dromar17
Dmoj_6482	2023865	2025075	Dromar17
Dmoj_6496	5379092	5377806	Dromar17
Dmoj_6496	8360412	8361650	Dromar17
Dmoj_6496	21107692	21106407	Dromar17
Dmoj_6496	23907145	23905860	Dromar17
Dmoj_6496	24538476	24537191	Dromar17
Dmoj_6498	613961	614780	Dromar17
Dmoj_6498	624174	623653	Dromar17
Dmoj_6498	1476877	1478162	Dromar17
Dmoj_6498	2599319	2601338	Dromar17
Dmoj_6498	3277734	3278984	Dromar17
Dmoj_6500	116365	115080	Dromar17
Dmoj_6500	1270875	1272159	Dromar17
Dmoj_6500	19473758	19475044	Dromar17
Dmoj_6500	21949557	21948277	Dromar17
Dmoj_6500	22296882	22295912	Dromar17
Dmoj_6500	29175930	29177215	Dromar17
Dmoj_6500	32172357	32171827	Dromar17
Dmoj_6500	32189947	32190443	Dromar17
Dmoj_6540	485603	484908	Dromar17
Dmoj_6540	489654	488959	Dromar17
Dmoj_6540	7692572	7691287	Dromar17
Dmoj_6540	9825253	9823968	Dromar17
Dmoj_6540	12085851	12087136	Dromar17
Dmoj_6540	25148031	25146746	Dromar17
Dmoj_6540	25695918	25697203	Dromar17
Dmoj_6541	1482688	1481403	Dromar17
Dmoj_6654	907733	906448	Dromar17
Dmoj_6680	2427837	2426554	Dromar17
Dmoj_6680	8288763	8290048	Dromar17
Dmoj_6680	16505611	16506896	Dromar17
Dmoj_6680	21875947	21877233	Dromar17
Dmoj_6680	23699774	23700839	Dromar17
Dmoj_931	610	1091	Dromar17
Dbip_scf7180000392022	15006	15854	Dromar18
Dyak_172766	171304	170010	Dromar18
Dyak_2_chr2h_random_004	561646	562573	Dromar18
Dyak_2_chr2h_random_005	306519	305226	Dromar18
Dyak_2_chr2h_random_005	548598	547316	Dromar18
Dyak_2_chr2h_random_005	596001	594707	Dromar18
Dyak_2_chr2h_random_007	19338	18043	Dromar18
Dyak_2_chr2L_random_001	40885	42179	Dromar18
Dyak_2_chr2L_random_001	245965	244671	Dromar18
Dyak_2_chr2L_random_001	254685	255728	Dromar18
Dyak_2_chr2L_random_010	438723	437443	Dromar18
Dyak_2_chr2L_random_010	602293	603587	Dromar18
Dyak_2_chr2L_random_028	130092	128812	Dromar18
Dyak_2_chr2L_random_028	639724	641018	Dromar18
Dyak_2_chr2L_random_028	822264	823538	Dromar18
Dyak_2_chr2L_random_028	925209	926503	Dromar18
Dyak_2_chr2L_random_032	58813	57519	Dromar18
Dyak_2_chr3L_random_018	720	238	Dromar18
Dyak_2_chr3L_random_035	13081	14374	Dromar18
Dyak_2_chr3L_random_060	25922	24629	Dromar18
Dyak_2_chr3L_random_269	13719	14243	Dromar18
Dyak_2_chr3L_random_300	1199	2493	Dromar18
Dyak_2_chr3R_random_317	1	484	Dromar18
Dyak_2_chr3R_random_419	5506	6425	Dromar18
Dyak_2_chr3R_random_420	1	761	Dromar18
Dyak_2_chrUn_001	294753	293459	Dromar18
Dyak_2_chrUn_003	384148	383554	Dromar18
Dyak_2_chrUn_006	116357	116984	Dromar18
Dyak_2_chrUn_006	118541	119274	Dromar18
Dyak_2_chrUn_007	20370	22212	Dromar18
Dyak_2_chrUn_008	79171	78472	Dromar18
Dyak_2_chrUn_008	84027	83267	Dromar18
Dyak_2_chrUn_1163	12223	13517	Dromar18
Dyak_2_chrUn_1216	677	1	Dromar18
Dyak_2_chrUn_1821	1	720	Dromar18
Dyak_2_chrUn_1849	1	765	Dromar18
Dyak_2_chrUn_2021	1281	1695	Dromar18
Dyak_2_chrUn_2022	18670	17577	Dromar18
Dyak_2_chrUn_2150	1791	1325	Dromar18
Dyak_2_chrUn_2391	665	1120	Dromar18
Dyak_2_chrUn_2405	1180	1754	Dromar18
Dyak_2_chrUn_2500	3409	2564	Dromar18
Dyak_2_chrUn_2827	1910	1199	Dromar18
Dyak_2_chrUn_299	65883	64744	Dromar18
Dyak_2_chrUn_3175	1070	1553	Dromar18
Dyak_2_chrUn_3426	682	1	Dromar18
Dyak_2_chrUn_3514	12616	12133	Dromar18
Dyak_2_chrUn_3554	14960	15370	Dromar18
Dyak_2_chrUn_3787	1	508	Dromar18
Dyak_2_chrUn_3992	1	646	Dromar18
Dyak_2_chrUn_4059	1	574	Dromar18
Dyak_2_chrUn_4395	1515	767	Dromar18
Dyak_2_chrUn_459	6237	5468	Dromar18
Dyak_2_chrUn_5042	658	1	Dromar18
Dyak_2_chrUn_5099	594	1588	Dromar18
Dyak_2_chrUn_5120	1640	611	Dromar18
Dyak_2_chrUn_5167	3184	3701	Dromar18
Dyak_2_chrUn_554	56426	57720	Dromar18
Dyak_2_chrUn_5548	300	964	Dromar18
Dyak_2_chrUn_5709	231341	232122	Dromar18
Dyak_2_chrUn_5806	1295	451	Dromar18
Dyak_2_chrUn_597	674	1	Dromar18
Dyak_2_chrUn_6067	1	977	Dromar18
Dyak_2_chrUn_6080	596	1	Dromar18
Dyak_2_chrUn_6239	609	1227	Dromar18
Dyak_2_chrUn_6350	534	1	Dromar18
Dyak_2_chrUn_6663	248	791	Dromar18
Dyak_2_chrUn_6897	2833	3493	Dromar18
Dyak_2_chrUn_690	16379	15086	Dromar18
Dyak_2_chrUn_6961	8983	7689	Dromar18
Dyak_2_chrX_random_022	29981	30548	Dromar18
Dyak_2_chrX_random_033	14016	13242	Dromar18
Dyak_2_chrX_random_033	15981	15387	Dromar18
Dyak_2_chrX_random_046	24737	23636	Dromar18
Dyak_21770863	3453865	3452571	Dromar18
Dyak_21770863	14495005	14496299	Dromar18
Dyak_21770863	20846356	20845063	Dromar18
Dyak_21770863	21712497	21711203	Dromar18
Dyak_2h	389300	390594	Dromar18
Dyak_2L	5802663	5803957	Dromar18
Dyak_2L	6096035	6094741	Dromar18
Dyak_2L	9376999	9378293	Dromar18
Dyak_2L	10225378	10226672	Dromar18
Dyak_2L	14873558	14872264	Dromar18
Dyak_2L	17986005	17987282	Dromar18
Dyak_2L	20236514	20235220	Dromar18
Dyak_2L	20251280	20249987	Dromar18
Dyak_2L	20262784	20264083	Dromar18
Dyak_2L	21548190	21546897	Dromar18
Dyak_2L	22123521	22122225	Dromar18
Dyak_2R	3428573	3429855	Dromar18
Dyak_2R	6227556	6226262	Dromar18
Dyak_2R	16173648	16172355	Dromar18
Dyak_3L	6349057	6347763	Dromar18
Dyak_3L	9136361	9135070	Dromar18
Dyak_3L	9486181	9484888	Dromar18
Dyak_3L	16384123	16385417	Dromar18
Dyak_3L	22630951	22632244	Dromar18
Dyak_3R	353460	352166	Dromar18
Dyak_3R	2699174	2700468	Dromar18
Dyak_3R	3279008	3280302	Dromar18
Dyak_3R	3336186	3334892	Dromar18
Dyak_3R	4704386	4705116	Dromar18
Dyak_3R	4718316	4718960	Dromar18
Dyak_3R	4720238	4721171	Dromar18
Dyak_3R	5172814	5173557	Dromar18
Dyak_3R	6016451	6017252	Dromar18
Dyak_3R	6022057	6022489	Dromar18
Dyak_3R	6049512	6050171	Dromar18
Dyak_3R	6058011	6058990	Dromar18
Dyak_3R	9143067	9141370	Dromar18
Dyak_3R	12765583	12764289	Dromar18
Dyak_3R	16873348	16874628	Dromar18
Dyak_3R	17198340	17199004	Dromar18
Dyak_3R	17922626	17923918	Dromar18
Dyak_3R	18282930	18281636	Dromar18
Dyak_3R	18322824	18321531	Dromar18
Dyak_3R	18936064	18937357	Dromar18
Dyak_3R	27937447	27938741	Dromar18
Dere_1407	4285	4820	Dromar19
Dere_3119	3898	2996	Dromar19
Dere_3333	5774	5095	Dromar19
Dere_3451	1127	487	Dromar19
Dere_4725	30741	30175	Dromar19
Dere_4784	23127597	23128694	Dromar19
Dere_4784	23194740	23193861	Dromar19
Dere_4845	1200745	1201969	Dromar19
Dere_4845	1310265	1309386	Dromar19
Dere_4845	3147558	3146645	Dromar19
Dere_4929	21287917	21289154	Dromar19
Dere_4929	23875640	23874745	Dromar19
Dere_4929	23917070	23917931	Dromar19
Dyak_2_chr2h_random_004	1068202	1069288	Dromar19
Dyak_21770863	20848509	20848051	Dromar19
Dyak_2L	21893803	21894427	Dromar19
Dyak_3L	17462812	17461899	Dromar19
Dsec_1	7814885	7815440	Dromar1
Dsec_2	4131454	4132507	Dromar1
Dsec_429	1601	570	Dromar1
Dsec_4580	1759	1204	Dromar1
Dsim_=1	7283907	7282626	Dromar1
Dsim_=8	1807	527	Dromar1
Dyak_2_chr3L_random_018	28285	27000	Dromar1
Dyak_2_chrUn_5861	572	1	Dromar1
Dyak_2_chrUn_6897	1392	2113	Dromar1
Dyak_3L	11716039	11714754	Dromar1
Dyak_3L	18745386	18746636	Dromar1
Dere_4512	620255	619614	Dromar20
Dere_4770	11648762	11648197	Dromar20
Dere_4845	1130335	1129194	Dromar20
Dere_4929	21187052	21187549	Dromar20
Dere_4929	23628735	23628240	Dromar20
Dere_4929	25170698	25171123	Dromar20
Dere_4929	25856586	25856100	Dromar20
Dere_4929	26111651	26110461	Dromar20
Dere_4929	26140354	26139164	Dromar20
Dere_4929	26202599	26203806	Dromar20
Dana_13034	367773	366686	Dromar21
Dana_13045	229707	228464	Dromar21
Dana_13045	1040409	1042609	Dromar21
Dana_13082	2255989	2257131	Dromar21
Dana_13228	774603	775839	Dromar21
Dana_13280	350854	349597	Dromar21
Dana_13337	20412804	20412133	Dromar21
Dana_13337	22714432	22715619	Dromar21
Dana_13339	1245947	1244721	Dromar21
Dana_13417	1635696	1634655	Dromar21
Dana_13417	5077021	5077544	Dromar21
Dana_13417	5082093	5082624	Dromar21
Dele_scf7180000487072	10558	11323	Dromar21
Dele_scf7180000490153	6325	6737	Dromar21
Dele_scf7180000491199	1046282	1044995	Dromar21
Dfic_scf7180000453850	286415	287010	Dromar21
Dfic_scf7180000453928	237747	238960	Dromar21
Dfic_scf7180000454013	4757	5575	Dromar21
Dfic_scf7180000454113	3513638	3512553	Dromar21
Dfic_scf7180000454126	926788	925503	Dromar21
Dkik_scf7180000297989	109322	108041	Dromar21
Dkik_scf7180000298787	13923	15018	Dromar21
Dkik_scf7180000298787	17719	18259	Dromar21
Dkik_scf7180000299626	4783	6038	Dromar21
Dkik_scf7180000302334	381940	383215	Dromar21
Dkik_scf7180000302382	379502	380785	Dromar21
Dkik_scf7180000302411	83807	85090	Dromar21
Dkik_scf7180000302475	2885355	2884071	Dromar21
Dkik_scf7180000302583	7941	9139	Dromar21
Dkik_scf7180000302644	45131	43848	Dromar21
Dkik_scf7180000302695	70450	69219	Dromar21
Dkik_scf7180000302779	18944	17897	Dromar21
Dkik_scf7180000302798	293745	294266	Dromar21
Dkik_scf7180000302800	49266	50530	Dromar21
Dtak_scf7180000412462	808	1	Dromar21
Dtak_scf7180000414833	14501	15755	Dromar21
Dtak_scf7180000415345	112018	110352	Dromar21
Dtak_scf7180000415657	10938	9645	Dromar21
Dana_12933	64067	64984	Dromar22
Dana_12933	78948	79865	Dromar22
Dana_12948	576026	576942	Dromar22
Dana_13045	451145	451628	Dromar22
Dana_13079	119589	118773	Dromar22
Dana_13082	2712670	2711757	Dromar22
Dana_13089	532683	531766	Dromar22
Dana_13099	2678148	2679064	Dromar22
Dana_13230	1816811	1815933	Dromar22
Dana_13274	154290	153386	Dromar22
Dana_13339	3759707	3760612	Dromar22
Dana_13417	3129887	3129209	Dromar22
Dana_13417	3444432	3445348	Dromar22
Dana_4123	437	4	Dromar22
Dana_9203	452	1110	Dromar22
Dbip_scf7180000391436	2623	1686	Dromar22
Dbip_scf7180000391612	656	74	Dromar22
Dbip_scf7180000391851	8	903	Dromar22
Dbip_scf7180000391851	5087	4162	Dromar22
Dbip_scf7180000393075	14944	15855	Dromar22
Dbip_scf7180000393131	8	909	Dromar22
Dbip_scf7180000393228	21727	22681	Dromar22
Dbip_scf7180000393326	30737	29801	Dromar22
Dbip_scf7180000396662	114545	113648	Dromar22
Dele_scf7180000486688	19465	18523	Dromar22
Dele_scf7180000487561	11552	10666	Dromar22
Dele_scf7180000488734	9096	9970	Dromar22
Dele_scf7180000488865	8175	7249	Dromar22
Dele_scf7180000490980	54300	55202	Dromar22
Dfic_scf7180000452597	23904	22978	Dromar22
Dfic_scf7180000453788	23202	24123	Dromar22
Dfic_scf7180000454061	4209	5134	Dromar22
Dfic_scf7180000454160	21735	20852	Dromar22
Drho_scf7180000761210	1236	1921	Dromar22
Drho_scf7180000763006	11609	12243	Dromar22
Drho_scf7180000773853	1948	1023	Dromar22
Drho_scf7180000774017	20930	19123	Dromar22
Dana_13082	1840274	1839318	Dromar23
Dana_13082	1846395	1845428	Dromar23
Dana_13082	1869163	1870035	Dromar23
Dana_13082	1884083	1884510	Dromar23
Dana_13258	1147382	1148670	Dromar23
Dana_13767	1395632	1395184	Dromar23
Drho_scf7180000760228	12347	13339	Dromar23
Drho_scf7180000761822	9666	8462	Dromar23
Drho_scf7180000762459	13586	14684	Dromar23
Drho_scf7180000763754	12666	11829	Dromar23
Drho_scf7180000764372	9017	7898	Dromar23
Drho_scf7180000767008	18127	16971	Dromar23
Drho_scf7180000767195	17137	16005	Dromar23
Drho_scf7180000767418	18661	17481	Dromar23
Drho_scf7180000769384	21992	20907	Dromar23
Drho_scf7180000770679	19111	20108	Dromar23
Drho_scf7180000770748	2434	3126	Dromar23
Drho_scf7180000771999	834	1429	Dromar23
Drho_scf7180000771999	2467	2998	Dromar23
Drho_scf7180000773056	2604	1718	Dromar23
Drho_scf7180000773134	32098	33256	Dromar23
Drho_scf7180000773589	10186	9105	Dromar23
Drho_scf7180000774375	3201	4365	Dromar23
Drho_scf7180000774626	843	1438	Dromar23
Drho_scf7180000774627	1155	662	Dromar23
Drho_scf7180000774637	17312	16017	Dromar23
Drho_scf7180000774732	7060	6041	Dromar23
Drho_scf7180000775049	10326	9638	Dromar23
Drho_scf7180000775869	10124	9421	Dromar23
Drho_scf7180000776444	12926	11817	Dromar23
Drho_scf7180000776538	55485	56543	Dromar23
Drho_scf7180000776699	18632	17682	Dromar23
Drho_scf7180000777324	3914	5056	Dromar23
Drho_scf7180000777365	4407	5524	Dromar23
Drho_scf7180000777871	13112	13612	Dromar23
Drho_scf7180000777871	17482	18459	Dromar23
Drho_scf7180000778617	35041	35583	Dromar23
Drho_scf7180000779105	43455	41720	Dromar23
Drho_scf7180000779622	17231	18278	Dromar23
Drho_scf7180000779840	2525	3646	Dromar23
Drho_scf7180000779938	6319	5068	Dromar23
Drho_scf7180000779944	61131	60266	Dromar23
Drho_scf7180000780097	7248	7650	Dromar23
Drho_scf7180000780108	16695	17596	Dromar23
Dana_12586	48615	49100	Dromar24
Dana_12586	175068	176234	Dromar24
Dana_12911	233320	233820	Dromar24
Dana_13082	1002389	1001914	Dromar24
Dana_13417	6139849	6140267	Dromar24
Dana_13467	93062	93480	Dromar24
Dbip_scf7180000391441	3098	3531	Dromar24
Dbip_scf7180000391635	51816	52709	Dromar24
Dbip_scf7180000393228	50318	50961	Dromar24
Dbip_scf7180000393562	94706	93838	Dromar24
Dbip_scf7180000393927	7280	6770	Dromar24
Dbip_scf7180000395185	52072	51217	Dromar24
Dbip_scf7180000396378	474450	473125	Dromar24
Dbip_scf7180000396714	1060831	1060074	Dromar24
Dbip_scf7180000396728	2401728	2401091	Dromar24
Deug_scf7180000407468	27411	26998	Dromar24
Deug_scf7180000408176	278055	277593	Dromar24
Deug_scf7180000409076	98949	99472	Dromar24
Deug_scf7180000409076	186771	187272	Dromar24
Deug_scf7180000409076	224354	223842	Dromar24
Deug_scf7180000409164	8698	8196	Dromar24
Deug_scf7180000409246	10216	9791	Dromar24
Deug_scf7180000409246	325952	325448	Dromar24
Deug_scf7180000409880	36469	37581	Dromar24
Deug_scf7180000409880	39756	38687	Dromar24
Dfic_scf7180000448515	6425	6003	Dromar24
Dfic_scf7180000449266	7430	6775	Dromar24
Dfic_scf7180000449456	12540	13661	Dromar24
Dfic_scf7180000453650	9344	8292	Dromar24
Dfic_scf7180000454048	433089	432152	Dromar24
Dbip_scf7180000393763	66302	66837	Dromar25
Dbip_scf7180000395014	2863	4133	Dromar25
Dbip_scf7180000395272	7465	8029	Dromar25
Dbip_scf7180000395326	485	1	Dromar25
Dbip_scf7180000395714	83248	84160	Dromar25
Dbip_scf7180000396302	9308	8903	Dromar25
Dbip_scf7180000396424	970180	971092	Dromar25
Dbip_scf7180000396580	380358	381527	Dromar25
Dbip_scf7180000396589	1302585	1303498	Dromar25
Dfic_scf7180000448968	4627	5914	Dromar25
Dfic_scf7180000454073	3246723	3245798	Dromar25
Dana_13337	22406464	22405901	Dromar26
Dana_13339	431800	432319	Dromar26
Dbip_scf7180000393420	25881	26810	Dromar26
Dbip_scf7180000394703	15689	14718	Dromar26
Dbip_scf7180000395290	21775	22702	Dromar26
Dbip_scf7180000396238	24410	25016	Dromar26
Dbip_scf7180000396621	174622	175552	Dromar26
Dbip_scf7180000396696	75962	75017	Dromar26
Dbip_scf7180000396707	1070631	1070060	Dromar26
Drho_scf7180000763478	50961	52245	Dromar26
Drho_scf7180000763918	13369	14336	Dromar26
Drho_scf7180000775568	174	1318	Dromar26
Drho_scf7180000777191	12000	13089	Dromar26
Drho_scf7180000777217	669297	668396	Dromar26
Drho_scf7180000777607	49664	51114	Dromar26
Drho_scf7180000777846	1599	2328	Dromar26
Drho_scf7180000779689	5558	5058	Dromar26
Dfic_scf7180000452522	21560	20308	Dromar27
Dfic_scf7180000453405	32061	30806	Dromar27
Dfic_scf7180000454069	144258	142991	Dromar27
Dfic_scf7180000454069	320423	320016	Dromar27
Dfic_scf7180000454105	16566	17774	Dromar27
Dfic_scf7180000454117	356652	355715	Dromar27
Dfic_scf7180000454172	11156	11567	Dromar27
Dfic_scf7180000453069	19556	18615	Dromar28
Dfic_scf7180000453285	7890	7302	Dromar28
Dfic_scf7180000453563	45162	45737	Dromar28
Dfic_scf7180000453800	1152460	1151521	Dromar28
Dfic_scf7180000453839	1555765	1554827	Dromar28
Dfic_scf7180000454094	57844	58784	Dromar28
Dfic_scf7180000454107	1449894	1450830	Dromar28
Dfic_scf7180000454108	303562	304374	Dromar28
Dfic_scf7180000454108	305208	304294	Dromar28
Dfic_scf7180000448452	10614	9341	Dromar29
Dfic_scf7180000448466	2510	2093	Dromar29
Dfic_scf7180000448577	63609	60141	Dromar29
Dfic_scf7180000448739	3343	4285	Dromar29
Dfic_scf7180000448842	7532	8043	Dromar29
Dfic_scf7180000449266	1626	2667	Dromar29
Dfic_scf7180000449285	1	1020	Dromar29
Dfic_scf7180000449532	2276	1034	Dromar29
Dfic_scf7180000449722	7103	7838	Dromar29
Dfic_scf7180000449761	818	1	Dromar29
Dfic_scf7180000449803	27724	27282	Dromar29
Dfic_scf7180000449965	26942	25307	Dromar29
Dfic_scf7180000451472	2627	422	Dromar29
Dfic_scf7180000451506	16523	17631	Dromar29
Dfic_scf7180000451752	20220	21279	Dromar29
Dfic_scf7180000451752	26402	27358	Dromar29
Dfic_scf7180000452114	17294	17895	Dromar29
Dfic_scf7180000452119	55113	53563	Dromar29
Dfic_scf7180000452119	70033	69185	Dromar29
Dfic_scf7180000452497	6446	7593	Dromar29
Dfic_scf7180000452570	1095	1	Dromar29
Dfic_scf7180000452597	835	1572	Dromar29
Dfic_scf7180000452597	52006	53054	Dromar29
Dfic_scf7180000452637	9796	8514	Dromar29
Dfic_scf7180000452651	54223	55503	Dromar29
Dfic_scf7180000452684	4412	2814	Dromar29
Dfic_scf7180000452774	25989	27133	Dromar29
Dfic_scf7180000453073	21798	20555	Dromar29
Dfic_scf7180000453076	16035	16712	Dromar29
Dfic_scf7180000453098	7940	9648	Dromar29
Dfic_scf7180000453098	10847	11348	Dromar29
Dfic_scf7180000453259	20389	21460	Dromar29
Dfic_scf7180000453292	42735	44678	Dromar29
Dfic_scf7180000453405	4630	3376	Dromar29
Dfic_scf7180000453405	15438	16558	Dromar29
Dfic_scf7180000453405	37780	36523	Dromar29
Dfic_scf7180000453437	5684	6602	Dromar29
Dfic_scf7180000453563	12497	13785	Dromar29
Dfic_scf7180000453611	14444	15730	Dromar29
Dfic_scf7180000453654	30379	31645	Dromar29
Dfic_scf7180000453764	5740	6559	Dromar29
Dfic_scf7180000453779	1	1170	Dromar29
Dfic_scf7180000453784	449848	451087	Dromar29
Dfic_scf7180000453791	27260	26266	Dromar29
Dfic_scf7180000453800	7529	5593	Dromar29
Dfic_scf7180000453806	1289	1	Dromar29
Dfic_scf7180000453829	360129	358850	Dromar29
Dfic_scf7180000453829	414831	416194	Dromar29
Dfic_scf7180000453829	1296649	1297910	Dromar29
Dfic_scf7180000453841	288879	287821	Dromar29
Dfic_scf7180000453858	71923	72826	Dromar29
Dfic_scf7180000453858	75577	76862	Dromar29
Dfic_scf7180000453872	209779	208490	Dromar29
Dfic_scf7180000453872	454495	453230	Dromar29
Dfic_scf7180000453872	455507	456739	Dromar29
Dfic_scf7180000453876	23145	24378	Dromar29
Dfic_scf7180000453876	36987	36375	Dromar29
Dfic_scf7180000453882	859361	860633	Dromar29
Dfic_scf7180000453882	1186956	1187963	Dromar29
Dfic_scf7180000453895	2980	1862	Dromar29
Dfic_scf7180000453910	488126	487025	Dromar29
Dfic_scf7180000453912	2244318	2245569	Dromar29
Dfic_scf7180000453929	1742773	1741482	Dromar29
Dfic_scf7180000453940	14636	15892	Dromar29
Dfic_scf7180000453940	16936	17547	Dromar29
Dfic_scf7180000453980	1	892	Dromar29
Dfic_scf7180000453986	5785	4175	Dromar29
Dfic_scf7180000453993	639	1	Dromar29
Dfic_scf7180000454026	2711	3926	Dromar29
Dfic_scf7180000454038	812623	811721	Dromar29
Dfic_scf7180000454040	463380	462288	Dromar29
Dfic_scf7180000454040	504631	505864	Dromar29
Dfic_scf7180000454040	526957	526014	Dromar29
Dfic_scf7180000454050	756635	757920	Dromar29
Dfic_scf7180000454055	176549	177824	Dromar29
Dfic_scf7180000454063	27096	25832	Dromar29
Dfic_scf7180000454065	1481723	1482272	Dromar29
Dfic_scf7180000454066	1002370	1003652	Dromar29
Dfic_scf7180000454071	1	568	Dromar29
Dfic_scf7180000454072	104316	105328	Dromar29
Dfic_scf7180000454072	134699	133444	Dromar29
Dfic_scf7180000454072	3453398	3454003	Dromar29
Dfic_scf7180000454077	1072582	1073855	Dromar29
Dfic_scf7180000454077	1449034	1450233	Dromar29
Dfic_scf7180000454081	5289	5941	Dromar29
Dfic_scf7180000454096	500102	498829	Dromar29
Dfic_scf7180000454097	228813	230098	Dromar29
Dfic_scf7180000454108	19050	20280	Dromar29
Dfic_scf7180000454111	446613	445347	Dromar29
Dfic_scf7180000454121	10028	10458	Dromar29
Dfic_scf7180000454141	30972	31524	Dromar29
Dfic_scf7180000454150	3632	2712	Dromar29
Dfic_scf7180000454151	14986	14328	Dromar29
Dfic_scf7180000454165	12224	13197	Dromar29
Dfic_scf7180000454170	34413	33196	Dromar29
Dtak_scf7180000413465	1724	603	Dromar29
Dtak_scf7180000414252	33953	33061	Dromar29
Dtak_scf7180000415415	26743	25459	Dromar29
Dana_12586	551417	549479	Dromar2
Dana_12902	280863	281958	Dromar2
Dana_12926	239463	240355	Dromar2
Dana_13010	278608	279897	Dromar2
Dana_13010	303289	302453	Dromar2
Dana_13010	322939	322488	Dromar2
Dana_13010	350279	349814	Dromar2
Dana_13034	463226	464377	Dromar2
Dana_13034	511842	511422	Dromar2
Dana_13034	810790	811412	Dromar2
Dana_13034	1729409	1730911	Dromar2
Dana_13034	1960864	1960058	Dromar2
Dana_13045	501383	500723	Dromar2
Dana_13077	85175	83965	Dromar2
Dana_13077	214875	216100	Dromar2
Dana_13077	332570	333779	Dromar2
Dana_13082	2332816	2331676	Dromar2
Dana_13082	3142994	3144025	Dromar2
Dana_13089	580106	578936	Dromar2
Dana_13099	31379	32514	Dromar2
Dana_13099	37660	38075	Dromar2
Dana_13099	45910	46325	Dromar2
Dana_13099	162437	161535	Dromar2
Dana_13099	652694	651939	Dromar2
Dana_13099	657896	657160	Dromar2
Dana_13099	1518027	1519263	Dromar2
Dana_13099	2659550	2658661	Dromar2
Dana_13099	3042048	3041266	Dromar2
Dana_13111	966948	965925	Dromar2
Dana_13137	592169	592706	Dromar2
Dana_13137	954161	952694	Dromar2
Dana_13165	169640	170848	Dromar2
Dana_13228	242656	243137	Dromar2
Dana_13228	256816	257724	Dromar2
Dana_13228	490099	490653	Dromar2
Dana_13229	43627	43028	Dromar2
Dana_13230	1057227	1058410	Dromar2
Dana_13230	1250249	1249451	Dromar2
Dana_13230	2173675	2174533	Dromar2
Dana_13239	483338	484109	Dromar2
Dana_13250	621309	620644	Dromar2
Dana_13250	624585	623729	Dromar2
Dana_13250	1378341	1377806	Dromar2
Dana_13250	1400001	1400979	Dromar2
Dana_13250	1954031	1954571	Dromar2
Dana_13250	3051568	3050846	Dromar2
Dana_13258	926437	927020	Dromar2
Dana_13258	935138	934255	Dromar2
Dana_13258	1581734	1582816	Dromar2
Dana_13260	552200	551089	Dromar2
Dana_13260	1132468	1131485	Dromar2
Dana_13260	1752051	1750752	Dromar2
Dana_13260	2071393	2072243	Dromar2
Dana_13266	19314500	19313389	Dromar2
Dana_13274	37483	38012	Dromar2
Dana_13274	41386	41835	Dromar2
Dana_13280	943776	944553	Dromar2
Dana_13333	585541	584298	Dromar2
Dana_13333	593573	592378	Dromar2
Dana_13335	2583584	2584786	Dromar2
Dana_13335	2750831	2751960	Dromar2
Dana_13335	3029991	3031122	Dromar2
Dana_13335	3160093	3159460	Dromar2
Dana_13337	22417988	22418880	Dromar2
Dana_13337	22716654	22716199	Dromar2
Dana_13339	202647	203810	Dromar2
Dana_13339	393956	392881	Dromar2
Dana_13339	613905	613186	Dromar2
Dana_13339	966916	965770	Dromar2
Dana_13339	1642981	1643719	Dromar2
Dana_13339	2550205	2549656	Dromar2
Dana_13339	4404859	4403732	Dromar2
Dana_13417	3307328	3306405	Dromar2
Dana_13417	3375419	3374305	Dromar2
Dana_13417	3493336	3492056	Dromar2
Dana_13417	3744066	3745326	Dromar2
Dana_13417	3792367	3792817	Dromar2
Dana_13417	3815596	3816478	Dromar2
Dana_13417	4612407	4613527	Dromar2
Dana_13417	4880793	4881438	Dromar2
Dana_13417	5410395	5409600	Dromar2
Dana_13417	5903641	5902195	Dromar2
Dana_13417	6601285	6600753	Dromar2
Dana_13499	485926	486625	Dromar2
Dana_13499	1002736	1002114	Dromar2
Dana_13767	1094526	1093952	Dromar2
Dana_13767	1200528	1199798	Dromar2
Dana_13767	1207556	1206520	Dromar2
Dana_13770	518073	519150	Dromar2
Dana_2336	538	6	Dromar2
Dana_310	264	863	Dromar2
Dana_3816	2331	1405	Dromar2
Dana_8090	4069	3442	Dromar2
Dana_8284	1114	233	Dromar2
Dana_8713	20688	20147	Dromar2
Dana_9027	1236	2461	Dromar2
Dana_9027	4088	5313	Dromar2
Dana_9245	1	470	Dromar2
Dana_9638	4144	3416	Dromar2
Dana_9922	45804	45084	Dromar2
Dbip_scf7180000391961	11547	10814	Dromar2
Dbip_scf7180000392135	12508	11598	Dromar2
Dbip_scf7180000394142	21569	22663	Dromar2
Dbip_scf7180000394853	10291	9655	Dromar2
Dbip_scf7180000394985	66226	64827	Dromar2
Dbip_scf7180000395053	16260	17491	Dromar2
Dbip_scf7180000395185	13220	14142	Dromar2
Dbip_scf7180000396300	5072	5922	Dromar2
Dbip_scf7180000396513	5041	5744	Dromar2
Dere_4784	24177161	24176672	Dromar2
Deug_scf7180000405498	26572	25992	Dromar2
Deug_scf7180000409009	23422	24052	Dromar2
Deug_scf7180000409159	24364	23030	Dromar2
Deug_scf7180000409686	29237	28607	Dromar2
Drho_scf7180000760332	4903	5518	Dromar2
Drho_scf7180000762997	22138	23364	Dromar2
Drho_scf7180000764256	8814	7658	Dromar2
Drho_scf7180000766351	8725	10434	Dromar2
Drho_scf7180000770499	7288	9524	Dromar2
Drho_scf7180000774445	2730	3316	Dromar2
Drho_scf7180000775924	7937	9191	Dromar2
Drho_scf7180000776693	15692	16325	Dromar2
Drho_scf7180000777561	17491	18002	Dromar2
Drho_scf7180000777785	7673	6636	Dromar2
Drho_scf7180000779269	836	2019	Dromar2
Dtak_scf7180000412803	14276	13661	Dromar2
Dtak_scf7180000414156	12629	13498	Dromar2
Dtak_scf7180000415335	14800	15910	Dromar2
Dtak_scf7180000415911	5897	7173	Dromar2
Dyak_2_chr2h_random_004	695684	695202	Dromar2
Dyak_2_chr3L_random_169	12660	12186	Dromar2
Dyak_2_chr3R_random_001	35673	36329	Dromar2
Dyak_2R	694250	693583	Dromar2
Dyak_3L	21081858	21082331	Dromar2
Dyak_3L	23869256	23870009	Dromar2
Dana_13043	222725	223759	Dromar30
Dana_13137	500917	501461	Dromar30
Dana_13248	4517596	4516667	Dromar30
Dbip_scf7180000393420	47477	48024	Dromar30
Dbip_scf7180000393531	14118	13635	Dromar30
Dbip_scf7180000395053	17495	17963	Dromar30
Dbip_scf7180000395720	5238	4715	Dromar30
Dele_scf7180000490221	879	1723	Dromar30
Dele_scf7180000490239	13014	14327	Dromar30
Dele_scf7180000490380	53365	52397	Dromar30
Dfic_scf7180000448641	1709	876	Dromar30
Dfic_scf7180000449438	22067	21597	Dromar30
Dfic_scf7180000449452	15620	16545	Dromar30
Dfic_scf7180000449614	1014	1884	Dromar30
Dfic_scf7180000449830	4270	3358	Dromar30
Dfic_scf7180000451641	15233	16169	Dromar30
Dfic_scf7180000451777	7209	8146	Dromar30
Dfic_scf7180000451777	19972	20908	Dromar30
Dfic_scf7180000452383	28075	29757	Dromar30
Dfic_scf7180000452522	27631	26752	Dromar30
Dfic_scf7180000452597	44269	42933	Dromar30
Dfic_scf7180000452722	19886	18937	Dromar30
Dfic_scf7180000453076	5341	6505	Dromar30
Dfic_scf7180000453125	4233	5161	Dromar30
Dfic_scf7180000453130	6670	7607	Dromar30
Dfic_scf7180000453220	9770	10666	Dromar30
Dfic_scf7180000453268	59627	58699	Dromar30
Dfic_scf7180000453550	23443	22227	Dromar30
Dfic_scf7180000453643	9073	8220	Dromar30
Dfic_scf7180000453798	38944	39639	Dromar30
Dfic_scf7180000453830	232873	233802	Dromar30
Dfic_scf7180000453890	3206	3929	Dromar30
Dfic_scf7180000453955	859994	859210	Dromar30
Dfic_scf7180000453965	447	1	Dromar30
Dfic_scf7180000453973	125800	124668	Dromar30
Dfic_scf7180000454040	344192	343256	Dromar30
Dfic_scf7180000454069	125357	124443	Dromar30
Dfic_scf7180000454069	299002	297682	Dromar30
Dfic_scf7180000454091	17998	17033	Dromar30
Dfic_scf7180000454159	7290	6861	Dromar30
Dfic_scf7180000454161	61671	60725	Dromar30
Dfic_scf7180000454174	7633	6706	Dromar30
Dfic_scf7180000449423	38022	37068	Dromar31
Dfic_scf7180000451745	17087	17520	Dromar31
Dfic_scf7180000453141	1869	2297	Dromar31
Dfic_scf7180000453155	46372	47217	Dromar31
Dfic_scf7180000453273	44702	45626	Dromar31
Dfic_scf7180000453871	9968	9090	Dromar31
Dfic_scf7180000453899	4208	3250	Dromar31
Dfic_scf7180000453905	14871	13914	Dromar31
Dfic_scf7180000453906	637914	636990	Dromar31
Dfic_scf7180000454069	13439	14388	Dromar31
Dfic_scf7180000449266	6693	5569	Dromar32
Dfic_scf7180000451489	6399	5864	Dromar32
Dfic_scf7180000452365	22844	21933	Dromar32
Dfic_scf7180000453791	70046	70911	Dromar32
Dbip_scf7180000391410	41215	41665	Dromar33
Dbip_scf7180000392002	17893	16931	Dromar33
Dbip_scf7180000392022	14646	15915	Dromar33
Dbip_scf7180000393531	18837	17992	Dromar33
Dbip_scf7180000393699	63491	62868	Dromar33
Dbip_scf7180000394240	5635	4679	Dromar33
Dbip_scf7180000394445	7524	8793	Dromar33
Dbip_scf7180000394519	27854	29837	Dromar33
Dbip_scf7180000394919	10586	10135	Dromar33
Dbip_scf7180000395045	3736	4139	Dromar33
Dbip_scf7180000395045	12495	13010	Dromar33
Dbip_scf7180000395087	10420	11959	Dromar33
Dbip_scf7180000395449	22248	21459	Dromar33
Dbip_scf7180000395556	15056	15743	Dromar33
Dbip_scf7180000396187	24608	25515	Dromar33
Dbip_scf7180000396337	1928	3135	Dromar33
Dbip_scf7180000396485	12605	11406	Dromar33
Dbip_scf7180000396521	46626	46193	Dromar33
Dbip_scf7180000396561	27434	26178	Dromar33
Dbip_scf7180000396710	36557	37544	Dromar33
Dbip_scf7180000396716	40032	40461	Dromar33
Dbip_scf7180000396735	1624661	1623781	Dromar33
Dbip_scf7180000396750	6077	5162	Dromar33
Dkik_scf7180000298870	13645	12353	Dromar33
Dkik_scf7180000299610	11304	10469	Dromar33
Dkik_scf7180000300372	1727	445	Dromar33
Dkik_scf7180000301666	46850	46034	Dromar33
Dkik_scf7180000302322	9216	7928	Dromar33
Dkik_scf7180000302387	91647	92550	Dromar33
Dkik_scf7180000302471	768905	767999	Dromar33
Dkik_scf7180000302660	210691	209782	Dromar33
Dkik_scf7180000302683	176406	177314	Dromar33
Dkik_scf7180000302696	413230	412319	Dromar33
Dkik_scf7180000302706	358668	357763	Dromar33
Dbip_scf7180000394985	52948	52149	Dromar34
Dbip_scf7180000396443	27090	26251	Dromar34
Dfic_scf7180000449690	3307	4507	Dromar34
Dfic_scf7180000449786	4374	3181	Dromar34
Dkik_scf7180000298906	3649	4618	Dromar34
Dkik_scf7180000300428	18646	19822	Dromar34
Dkik_scf7180000301881	15370	14260	Dromar34
Dkik_scf7180000302321	8144	9270	Dromar34
Dkik_scf7180000302662	8396	7331	Dromar34
Dkik_scf7180000302739	29657	30716	Dromar34
Dtak_scf7180000410546	18232	19419	Dromar34
Dtak_scf7180000411464	15639	17270	Dromar34
Dtak_scf7180000412336	3347	2555	Dromar34
Dtak_scf7180000414003	6501	5833	Dromar34
Dtak_scf7180000415748	12330	11037	Dromar34
Dfic_scf7180000453609	56312	55033	Dromar35
Dfic_scf7180000453791	76783	75536	Dromar35
Dele_scf7180000490106	4016	4437	Dromar36
Dele_scf7180000490106	6390	6966	Dromar36
Dele_scf7180000491092	45246	45793	Dromar36
[truncated: 1,685 more rows]
