# Supplementary material for: Genomic landscape and evolutionary dynamics of mariner transposable elements within the Drosophila genus
Source: BMC Genomics. 2014 Aug 27;15(1):727. doi: 10.1186/1471-2164-15-727 (PMC4161770; doi:10.1186/1471-2164-15-727)
Supplement: Supplementary file 6 — Additional file 6: Table S4: Sequence evolution characteristics in mariner lineages. (XLSX 54 KB) [file 12864_2014_6424_MOESM6_ESM.xlsx]

## Sheet: TableS4-Inactivation
	Lineages	copy number	ref length	subs	insev	delev	trunc	nins	ndel	tot	nt	div	sp	tir	fl	orf	moydel	meddel
1	Dromar10.ana	31	1285	2033	144	214	10237	591	6689	23500	22909	0.103338	ana	0.0645161	0	0	31	8
2	Dromar10.bia	75	1292	4669	125	398	27410	544	17036	52998	52454	0.0996091	bia	0	0	0	38	10
3	Dromar10.eug	10	1293	611	10	72	971	55	5178	6836	6781	0.104025	eug	0.3	0	0	65	10
4	Dromar10.rho	68	1292	2742	62	301	11395	432	14856	62037	61605	0.0507175	rho	0.382353	0.0588235	0	48	13
5	Dromar10.wil	11	1287	646	32	58	3580	63	2550	8090	8027	0.0958876	wil	0.181818	0.0909091	0	43	11
6	*Dromar11.ana	21	950	595	23	58	1412	252	2121	16669	16417	0.0427431	ana	0.619048	0.285714	0	30	8
7	Dromar11.bia	157	1323	4241	140	472	13733	622	18801	175799	175177	0.0286795	bia	0.630573	0.33758	0.0191083	37	11
8	Dromar11.bip	42	1321	2097	119	186	14548	4461	9448	35947	31486	0.076797	bip	0.238095	0	0.0238095	50	10
9	Dromar11.eug	31	1322	96	13	34	934	13	932	39129	39116	0.00401351	eug	0.83871	0.870968	0.354839	26	1
10	*Dromar11M1.eug	88	946	271	66	20	69	71	100	83130	83059	0.00498302	eug	0.965909	0.988636	0	1	1
11	*Dromar11M2.eug	314	467	388	47	42	291	539	577	146309	145770	0.00388533	eug	0.977707	0.968153	0	7	1
12	Dromar12.ana	17	1322	628	26	71	2489	949	2495	18439	17490	0.0479914	ana	0.411765	0.352941	0	34	5
13	Dromar13.ana	15	1285	684	35	73	3278	984	2739	14242	13258	0.0592734	ana	0.466667	0	0	36	7
14	Dromar13.eug	11	1290	425	18	50	3468	528	1692	9558	9030	0.054744	eug	0.181818	0	0	33	7
15	Dromar13.fic	62	1285	2249	100	216	14934	4611	9234	60113	55502	0.0463583	fic	0.306452	0.0967742	0	42	9
16	Dromar13.kik	14	1287	445	19	41	2415	188	983	14808	14620	0.0362236	kik	0.642857	0.5	0	23	5
17	Dromar13.rho	15	1285	470	15	68	2265	219	1934	15295	15076	0.0468072	rho	0.466667	0.4	0	28	7
18	Dromar15.ana	16	1295	673	20	79	2847	863	2481	16255	15392	0.0516597	ana	0.25	0.0625	0	31	9
19	Dromar16.ana	11	1285	333	52	23	1540	475	2067	11003	10528	0.040497	ana	0.454545	0.272727	0.0909091	89	12
20	*Dromar16.kik	19	920	235	12	23	489	16	190	16817	16801	0.0175975	kik	0.894737	0.894737	0	8	1
21	Dromar17.moj	42	1288	348	18	25	2707	863	637	51615	50752	0.0109941	moj	0.785714	0.785714	0.690476	25	8
22	Dromar18.yak	68	1295	105	4	17	3413	562	1144	84065	83503	0.00175309	yak	0.897059	0.852941	0.588235	65	11
23	Dromar2.ana	87	1284	4245	194	447	18027	4256	19274	78663	74407	0.0678152	ana	0.241379	0.0574713	0	42	11
24	Dromar21.ana	11	1293	389	15	34	1683	1032	1361	12211	11179	0.0396845	ana	0.363636	0.272727	0	40	13
25	Dromar21.kik	11	1291	274	15	19	1704	732	210	13019	12287	0.0321922	kik	0.727273	0.727273	0	9	3
26	*Dromar22.ana	13	921	142	4	13	236	16	869	10884	10868	0.0154241	ana	0.923077	0.692308	0	66	13
27	Dromar23.rho	33	1290	1256	42	147	5665	686	3743	33807	33121	0.0444277	rho	0.393939	0.0909091	0	24	9
28	Dromar29.fic	68	1287	1398	66	139	7758	3648	7391	76015	72367	0.0237556	fic	0.617647	0.470588	0.0147059	49	7
29	Dromar3.per	30	1291	1355	54	99	11624	530	2601	25035	24505	0.0662898	per	0.2	0.133333	0	25	3
30	Dromar3.pse	28	1291	1357	45	100	11073	824	2600	23299	22475	0.0702904	pse	0.107143	0.107143	0	24	7
31	*Dromar30.fic	21	931	94	24	21	141	2028	473	20965	18937	0.00822024	fic	0.952381	0.857143	0	18	1
32	Dromar33.bip	21	1294	1029	50	99	6155	2501	3256	20264	17763	0.0667866	bip	0.190476	0.0952381	0	32	8
33	Dromar4.ana	50	1312	2419	82	246	9968	289	9100	46821	46532	0.063041	ana	0.42	0.08	0	36	9
34	Dromar4.bia	97	1288	4598	544	498	11527	1670	33822	81257	79587	0.0714743	bia	0.391753	0.0206186	0	47	11
35	Dromar5.ana	63	1283	3227	64	298	9106	1379	12575	60527	59148	0.0665677	ana	0.380952	0.0952381	0	41	9
36	Dromar5.bip	15	1283	1309	25	70	3713	122	1544	14110	13988	0.105436	bip	0.333333	0.133333	0	21	4
37	Dromar5.ele	11	1206	691	29	53	2073	1543	2187	10549	9006	0.0990975	ele	0.363636	0.181818	0	40	13
38	Dromar5.fic	35	1285	1295	19	99	4617	2358	4701	38015	35657	0.0433973	fic	0.542857	0.257143	0.0571429	45	14
39	Dromar5.kik	15	1285	739	18	40	1472	523	1594	16732	16209	0.0517126	kik	0.533333	0.533333	0	38	7
40	Dromar5.eug	64	1283	2243	83	237	12865	2650	12378	59519	56869	0.0471322	eug	0.265625	0.046875	0.015625	51	13
41	*Dromar5M.eug	103	526	2049	151	174	700	1009	2540	51947	50938	0.0473536	eug	0.582524	0.456311	0	12	9
42	Dromar6.ana	33	1291	1082	25	78	3831	1306	4968	35110	33804	0.0469701	ana	0.636364	0.393939	0.121212	54	10
43	Dromar6.bip	21	1287	236	23	21	2270	29	388	24398	24369	0.017389	bip	0.714286	0.714286	0.190476	18	1
44	Dromar6.ere	469	1283	8319	1686	983	40969	10854	45434	526178	515324	0.0247828	ere	0.539446	0.458422	0.147122	41	8
45	Dromar6.rho	59	1289	2625	97	277	14923	4145	9107	56166	52021	0.0589433	rho	0.169492	0.0338983	0	31	10
46	Dromar6.yak	12	1286	155	11	23	3261	20	1752	10439	10419	0.022535	yak	0.25	0.25	0.0833333	76	20
47	Dromar7.ere	9	1300	92	13	13	1299	61	1707	8755	8694	0.0139818	ere	0.555556	0.333333	0	131	25
48	*Dromar7M1.ere	14	977	129	3	24	2350	26	1362	9992	9966	0.0158127	ere	0.357143	0.0714286	0	56	14
49	*Dromar7M2.ere	18	953	132	7	25	1785	7	2819	12557	12550	0.0135603	ere	0.5	0.166667	0	102	22
50	Dromar8.gri	51	1322	389	12	53	3017	12	4910	59507	59495	0.00809415	gri	0.745098	0.588235	0.313725	77	10
51	Dromar8.fic	48	1323	1671	66	180	10318	3607	8724	48069	44462	0.0455208	fic	0.375	0.145833	0.0208333	43	10
52	*Dromar8M.fic	34	959	947	59	98	3047	2015	2547	29027	27012	0.0424092	fic	0.441176	0.323529	0	24	9
Column A	Lineage number
Column B	Lineage per species. MITEs are apart and indicated by an *
Column C	Number of independant copies
Column D	Length of the consensus sequence in bp
Column E	Total number of substitutions
Column F	Total number of independant insertion events
Column G	Total number of independant internal deletion event
Column H	Total number of nucleotides lost by truncation
Column I	Total number of nucleotides gained by insertion
Column J	Total number of nucleotides lost by internal deletion
Column K	Total number of nucleotides (including insertion)
Column L	Total number of nucleotides aligning with consensus (excluding insertion)
Column M	Mean divergence (D+E+F)/K
Column N	Species
Column O	Frequency of copies with 2 TIRs
Column P	Frequency of near full-length copies
Column Q	Frequency of copies with ORF
Column R	Mean size of internal deletion
Column Q	Median size of internal deletions
